# Supplementary material for: Expression profiling of mRNA and functional network analyses of genes regulated by human papilloma virus E6 and E7 proteins in HaCaT cells
Source: Front Microbiol. 2022 Sep 14;13:979087. doi: 10.3389/fmicb.2022.979087 (PMC9515614; doi:10.3389/fmicb.2022.979087)
Supplement: Supplementary Material — The differential expression analysis results (DESeq2_analysis_results) used in this study were uploaded, and these tables were placed in the Supplementary Material. [file Data_Sheet_1.xls]

## Sheet: Data_Sheet_1
id	NC-1_count	NC-2_count	NC-3_count	HPV16E6/E7-4_count	HPV16E6/E7-1_count	HPV16E6/E7-2_count	HPV16E6/E7-3_count	NC-1_fpkm	NC-2_fpkm	NC-3_fpkm	HPV16E6/E7-4_fpkm	HPV16E6/E7-1_fpkm	HPV16E6/E7-2_fpkm	HPV16E6/E7-3_fpkm	NC_mean	HPV16E6/E7_mean	log2(fc)	PValue	FDR	Symbol	KEGG_A_class	KEGG_B_class	K_ID
ENSG00000147676	126	92	67	19097	13456	17049	16566	2.77	3.12	1.47	318.59	321.21	298.7	306.2	2.45333	311.175	6.98684	0	0	MAL2	-	-	-
ENSG00000004399	3735	2797	2951	38	29	39	48	53.46	45.69	50.11	0.36	0.53	0.94	0.89	49.7533	0.68	-6.19311	1.93e-255	1.61e-251	PLXND1	-	-	-
ENSG00000166147	29294	19350	17736	61	73	49	51	174.18	144.31	122.08	0.34	0.68	0.31	0.27	146.857	0.4	-8.52019	1.89e-217	1.05e-213	FBN1	Environmental Information Processing	Signal transduction	K06825
ENSG00000176788	20185	16316	17106	1494	1011	1191	1409	577.31	589.16	585.85	38.54	37.45	32.3	40.15	584.107	37.11	-3.97635	6.88e-217	2.88e-213	BASP1	-	-	-
ENSG00000154229	5705	4163	4040	76	59	71	100	33.06	30.79	28.27	0.47	0.44	0.39	0.95	30.7067	0.5625	-5.77056	1.06e-197	3.57e-194	PRKCA	Human Diseases;Environmental Information Processing;Environmental Information Processing;Environmental Information Processing;Environmental Information Processing;Human Diseases;Environmental Information Processing;Environmental Information Processing;Human Diseases;Human Diseases;Cellular Processes;Organismal Systems;Organismal Systems;Human Diseases;Human Diseases;Human Diseases;Human Diseases;…	Cancers;Signal transduction;Signal transduction;Signal transduction;Signal transduction;Infectious diseases;Signal transduction;Signal transduction;Infectious disease: viral;Cancers;Cellular community - eukaryotes;Immune system;Development;Infectious diseases;Infectious diseases;Cancers;Cancers;Immune system;Signal transduction;Infectious diseases;Signal transduction;Endocrine system;Nervous syst…	K02677;K02677;K02677;K02677;K02677;K02677;K02677;K02677;K02677;K02677;K02677;K02677;K02677;K02677;K02677;K02677;K02677;K02677;K02677;K02677;K02677;K02677;K02677;K02677;K02677;K02677;K02677;K02677;K02677;K02677;K02677;K02677;K02677;K02677;K02677;K02677;K02677;K02677;K02677;K02677;K02677;K02677;K02677;K02677;K02677;K02677;K02677;K02677;K02677;K02677;K02677;K02677;K02677;K02677;K02677;K02677;K02677;…
ENSG00000076356	124	110	107	4544	3359	5478	4258	0.56	0.62	0.58	18.41	19.54	23.31	19.05	0.586667	20.0775	5.09689	3.1e-194	8.65e-191	PLXNA2	Organismal Systems	Development	K06820
ENSG00000169129	14	11	8	3980	2740	3838	3646	0.21	0.48	0.17	50.51	48.93	50.43	50.19	0.286667	50.015	7.44684	9.2e-182	2.2e-178	AFAP1L2	-	-	-
ENSG00000152767	2266	1855	1695	63	38	40	46	19.01	20.61	19.35	0.28	0.25	0.19	0.22	19.6567	0.235	-6.38621	6.2e-178	1.3e-174	FARP1	-	-	-
ENSG00000064042	13067	9908	7639	90	82	108	60	142.57	134.56	93.98	1.33	1.13	1.35	0.62	123.703	1.1075	-6.80343	2.46e-175	4.58e-172	LIMCH1	-	-	-
ENSG00000065618	8	6	5	15900	9381	18347	17323	0.16	0.1	0.09	162.83	135.01	194.16	186.87	0.116667	169.718	10.5065	7.85e-171	1.32e-167	COL17A1	Organismal Systems	Digestive system	K07603
ENSG00000139278	2419	2431	2121	18	13	24	12	37.08	41.63	40.07	0.15	0.15	0.2	0.48	39.5933	0.245	-7.33633	1.32e-169	2.01e-166	GLIPR1	-	-	-
ENSG00000198910	14331	9870	9422	12	30	23	20	174.31	157.88	141.33	0.11	0.42	0.43	0.42	157.84	0.345	-8.83765	8.9e-163	1.24e-159	L1CAM	Organismal Systems;Environmental Information Processing	Development;Signaling molecules and interaction	K06550;K06550
ENSG00000114450	2290	2071	2261	22	23	17	13	25.07	23.6	27.64	0.34	0.29	0.13	0.11	25.4367	0.2175	-6.86975	1.61e-162	2.08e-159	GNB4	Human Diseases;Environmental Information Processing;Environmental Information Processing;Human Diseases;Human Diseases;Organismal Systems;Human Diseases;Human Diseases;Organismal Systems;Environmental Information Processing;Organismal Systems;Organismal Systems;Organismal Systems;Organismal Systems;Organismal Systems;Organismal Systems;Human Diseases;Organismal Systems	Cancers;Signal transduction;Signal transduction;Infectious diseases;Infectious disease: viral;Immune system;Substance dependence;Infectious diseases;Nervous system;Signal transduction;Nervous system;Endocrine system;Nervous system;Nervous system;Nervous system;Environmental adaptation;Substance dependence;Nervous system	K04538;K04538;K04538;K04538;K04538;K04538;K04538;K04538;K04538;K04538;K04538;K04538;K04538;K04538;K04538;K04538;K04538;K04538
ENSG00000145569	1577	1191	1306	18	10	13	19	11.58	11.04	11.48	0.12	0.1	0.09	0.14	11.3667	0.1125	-6.65874	5.33e-161	6.38e-158	OTULINL	-	-	-
ENSG00000101335	5105	4616	3556	8	13	12	20	173.63	199.28	146.74	0.3	0.53	0.43	0.66	173.217	0.48	-8.49533	3.72e-160	4.16e-157	MYL9	Human Diseases;Human Diseases;Environmental Information Processing;Cellular Processes;Cellular Processes;Organismal Systems;Cellular Processes;Environmental Information Processing;Organismal Systems;Organismal Systems;Organismal Systems	Infectious diseases;Infectious diseases;Signal transduction;Cell motility;Cellular community - eukaryotes;Development;Cellular community - eukaryotes;Signal transduction;Endocrine system;Circulatory system;Immune system	K12755;K12755;K12755;K12755;K12755;K12755;K12755;K12755;K12755;K12755;K12755
ENSG00000167642	19	26	19	2958	2607	3514	3010	0.69	1.11	0.7	85.29	106.94	104.7	95.37	0.833333	98.075	6.87885	5.17e-159	5.41e-156	SPINT2	-	-	-
ENSG00000181885	25	19	7	5350	4383	6822	6004	1.83	2.1	0.61	240.32	276.41	323.16	288.34	1.51333	282.058	7.54212	1.3e-152	1.29e-149	CLDN7	Human Diseases;Cellular Processes;Human Diseases;Environmental Information Processing;Organismal Systems	Infectious diseases;Cellular community - eukaryotes;Infectious diseases;Signaling molecules and interaction;Immune system	K06087;K06087;K06087;K06087;K06087
ENSG00000163362	44	42	29	2196	1763	2528	2124	0.55	0.84	0.58	25.01	29.34	29.93	26.42	0.656667	27.675	5.39728	7.12e-152	6.63e-149	INAVA	-	-	-
ENSG00000175445	4436	3080	3897	12	6	3	3	103.2	84.12	118.85	0.16	0.43	0.05	0.04	102.057	0.17	-9.22962	1.36e-150	1.19e-147	LPL	Human Diseases;Organismal Systems;Metabolism;Organismal Systems	Neurodegenerative diseases;Endocrine system;Lipid metabolism;Digestive system	K01059;K01059;K01059;K01059
ENSG00000184292	371	280	220	9729	8543	11237	10157	10.53	10.04	7.48	249.18	314.22	302.36	287.38	9.35	288.285	4.94639	5.88e-149	4.93e-146	TACSTD2	-	-	-
ENSG00000049323	4156	3264	2230	41	34	37	37	39.85	41.1	27.33	0.36	0.57	0.34	0.75	36.0933	0.505	-6.15931	2.97e-148	2.37e-145	LTBP1	Environmental Information Processing	Signal transduction	K19559
ENSG00000197822	52	36	45	1401	978	1381	1318	0.66	0.53	0.66	16.07	16.68	16.34	16.72	0.616667	16.4525	4.73767	4.86e-144	3.7e-141	OCLN	Human Diseases;Cellular Processes;Human Diseases;Environmental Information Processing;Organismal Systems	Infectious diseases;Cellular community - eukaryotes;Infectious diseases;Signaling molecules and interaction;Immune system	K06088;K06088;K06088;K06088;K06088
ENSG00000168672	29	21	17	2501	1756	3023	2166	0.31	0.25	0.19	22.05	22.27	28.2	21.41	0.25	23.4825	6.55351	1.46e-143	1.02e-140	LRATD2	-	-	-
ENSG00000160200	2359	1901	1854	4	6	9	6	49.63	50.74	46.22	0.09	0.17	0.39	0.22	48.8633	0.2175	-7.81159	1.47e-143	1.02e-140	CBS	Metabolism;Metabolism;Metabolism;Metabolism	Global and overview maps;Global and overview maps;Amino acid metabolism;Amino acid metabolism	K01697;K01697;K01697;K01697
ENSG00000062038	11	5	2	8086	7006	11122	8544	0.32	0.12	0.05	135.39	168.1	197.18	160.2	0.163333	165.218	9.98233	7.92e-141	5.31e-138	CDH3	Environmental Information Processing	Signaling molecules and interaction	K06796
ENSG00000163430	11097	9013	8626	9	22	15	6	167.8	176.78	155.86	0.1	0.44	0.39	0.09	166.813	0.255	-9.35352	9.57e-140	6.17e-137	FSTL1	-	-	-
ENSG00000184363	393	266	371	6019	4620	6328	6155	7.45	6.36	9.3	126.74	139.19	139.86	138.15	7.70333	135.985	4.14182	1.53e-137	9.49e-135	PKP3	-	-	-
ENSG00000035862	21240	15946	11173	150	143	226	117	322.57	306.67	203.35	2	2.84	3.26	1.77	277.53	2.4675	-6.81345	2.03e-131	1.21e-128	TIMP2	-	-	-
ENSG00000128641	1977	1594	1847	14906	9780	14899	13385	20.59	20.95	23.46	144.44	135.63	149.98	141.13	21.6667	142.795	2.7204	4.09e-131	2.36e-128	MYO1B	Human Diseases	Infectious diseases	K10356
ENSG00000237289	15	6	5	3831	2425	2851	3374	0.52	0.25	0.3	113.98	99.9	83.39	110.03	0.356667	101.825	8.1573	4.15e-130	2.32e-127	CKMT1B	Metabolism;Metabolism	Global and overview maps;Amino acid metabolism	K00933;K00933
ENSG00000153071	3605	3012	2636	2	8	4	4	44.76	48.9	41.17	0.03	0.15	0.07	0.15	44.9433	0.1	-8.81196	3.26e-129	1.76e-126	DAB2	Cellular Processes	Transport and catabolism	K12475
ENSG00000119547	1887	1537	1504	151	95	105	130	5.93	6.1	5.66	0.43	0.39	0.31	0.41	5.89667	0.385	-3.93697	1.04e-128	5.43e-126	ONECUT2	-	-	-
ENSG00000137440	12	13	25	5642	5451	6476	4260	0.46	0.63	1.15	194.67	270.1	234.75	162.37	0.746667	215.472	8.17282	1.94e-126	9.84e-124	FGFBP1	-	-	-
ENSG00000117595	7	4	1	10473	8413	14304	12459	0.08	0.08	0.06	131.38	152.07	188.83	179.86	0.0733333	163.035	11.1184	1.15e-125	5.67e-123	IRF6	-	-	-
ENSG00000109099	2322	1904	2466	8	6	2	11	66.32	68.71	83.62	0.22	0.26	0.06	0.33	72.8833	0.2175	-8.38843	1.06e-124	5.07e-122	PMP22	-	-	-
ENSG00000167552	2642	2196	1557	18	15	9	13	81.76	85.89	57.7	0.54	0.61	0.29	0.41	75.1167	0.4625	-7.34354	1e-123	4.66e-121	TUBA1A	Human Diseases;Human Diseases;Human Diseases;Cellular Processes;Cellular Processes;Cellular Processes;Cellular Processes	Neurodegenerative diseases;Neurodegenerative diseases;Infectious diseases;Transport and catabolism;Cellular community - eukaryotes;Cell growth and death;Cellular community - eukaryotes	K07374;K07374;K07374;K07374;K07374;K07374;K07374
ENSG00000106070	5166	3212	2211	13	7	13	9	63.03	49.83	34.37	0.19	0.12	0.42	0.16	49.0767	0.2225	-7.78509	3.19e-123	1.45e-120	GRB10	Environmental Information Processing	Signal transduction	K20064
ENSG00000135373	6	5	7	9266	6293	11055	5439	0.21	0.07	0.23	84.31	83.66	106.72	57.91	0.17	83.15	8.93404	6.89e-123	3.04e-120	EHF	-	-	-
ENSG00000101210	4841	3737	2754	2	4	8	5	158.39	151.63	107.25	0.06	0.17	0.36	0.16	139.09	0.1875	-9.53491	8.01e-123	3.44e-120	EEF1A2	Genetic Information Processing;Human Diseases;Human Diseases	Translation;Infectious diseases;Infectious diseases	K03231;K03231;K03231
ENSG00000078399	36	24	24	1240	830	1190	978	0.9	1.23	0.72	36.06	34.14	36.93	33.67	0.95	35.2	5.2115	5.62e-122	2.35e-119	HOXA9	Human Diseases	Cancers	K21950
ENSG00000070087	2642	1992	1600	28	22	24	41	79.72	75.79	56.38	0.7	1.23	0.68	1.37	70.63	0.995	-6.14944	1.07e-121	4.38e-119	PFN2	Human Diseases;Environmental Information Processing;Human Diseases;Cellular Processes	Infectious diseases;Signal transduction;Infectious diseases;Cell motility	K05759;K05759;K05759;K05759
ENSG00000143515	3099	2468	2452	181	117	225	146	26.88	27.14	25.4	1.41	1.31	1.87	1.27	26.4733	1.465	-4.17557	1.14e-121	4.55e-119	ATP8B2	-	-	-
ENSG00000105699	25	32	26	1789	1367	1956	2096	0.75	1.23	1.04	43.38	46.46	48.12	52.87	1.00667	47.7075	5.56656	2.78e-121	1.08e-118	LSR	-	-	-
ENSG00000198682	1556	1156	1068	6	9	12	9	20.36	19.1	16.74	0.08	0.15	0.15	0.12	18.7333	0.125	-7.22754	5.32e-121	2.02e-118	PAPSS2	Metabolism;Metabolism;Metabolism;Metabolism	Global and overview maps;Nucleotide metabolism;Metabolism of other amino acids;Energy metabolism	K13811;K13811;K13811;K13811
ENSG00000141696	2744	2099	2393	167	148	134	163	60.63	59.05	64.17	3.29	4.22	2.87	3.58	61.2833	3.49	-4.1342	5.62e-121	2.09e-118	P3H4	-	-	-
ENSG00000122786	5683	5524	5266	254	190	156	222	80.63	100.24	93.7	3.33	4.16	2.23	3.22	91.5233	3.235	-4.8223	1.75e-120	6.37e-118	CALD1	Organismal Systems	Circulatory system	K12327
ENSG00000197043	5059	4333	3653	3	8	0	4	106.84	113.02	89.43	0.15	0.22	0	0.08	103.097	0.1125	-9.83986	2.81e-120	1e-117	ANXA6	-	-	-
ENSG00000106991	2560	2060	2829	7	6	4	2	44.82	45.56	59.38	0.11	0.14	0.07	0.04	49.92	0.09	-9.11548	3.25e-119	1.13e-116	ENG	-	-	-
ENSG00000168140	2357	1820	1775	4	10	6	2	43.25	42.17	39.01	0.07	0.24	0.1	0.04	41.4767	0.1125	-8.52623	4.11e-118	1.4e-115	VASN	-	-	-
ENSG00000240184	72	43	52	1722	1196	1421	1281	0.89	0.6	0.71	18.95	17.86	16.54	14.59	0.733333	16.985	4.53365	2.02e-117	6.75e-115	PCDHGC3	-	-	-
ENSG00000039068	10	2	2	7328	5995	9158	5926	0.22	0.03	0.03	75.09	86.2	95.68	64.69	0.0933333	80.415	9.75086	2.55e-116	8.37e-114	CDH1	Human Diseases;Environmental Information Processing;Environmental Information Processing;Environmental Information Processing;Human Diseases;Environmental Information Processing;Human Diseases;Human Diseases;Cellular Processes;Human Diseases;Human Diseases;Human Diseases	Cancers;Signal transduction;Signal transduction;Signaling molecules and interaction;Cancers;Signal transduction;Infectious diseases;Cancers;Cellular community - eukaryotes;Cancers;Cancers;Cancers	K05689;K05689;K05689;K05689;K05689;K05689;K05689;K05689;K05689;K05689;K05689;K05689
ENSG00000115339	165	134	147	2685	1660	2873	2675	3.36	2.78	3.5	39.45	35.08	44.95	43.62	3.21333	40.775	3.66554	7.88e-116	2.54e-113	GALNT3	Metabolism;Metabolism;Metabolism	Global and overview maps;Glycan biosynthesis and metabolism;Glycan biosynthesis and metabolism	K00710;K00710;K00710
ENSG00000003436	2753	2186	2522	2	4	10	1	76.56	71.89	85.68	0.12	0.18	0.46	0.06	78.0433	0.205	-8.57251	8.79e-116	2.78e-113	TFPI	Organismal Systems	Immune system	K03909
ENSG00000148175	4378	3557	3386	45	34	84	36	72.86	74.31	67.57	0.67	0.72	1.31	0.59	71.58	0.8225	-6.4434	1.68e-114	5.21e-112	STOM	-	-	-
ENSG00000112977	6613	5536	4632	282	229	376	347	148.51	156.97	124.7	5.71	6.66	8	7.77	143.393	7.035	-4.34928	1.8e-114	5.47e-112	DAP	-	-	-
ENSG00000167315	1792	1342	1318	22	22	30	11	53.33	49.93	46.52	0.69	0.86	0.89	0.32	49.9267	0.69	-6.17707	4.06e-112	1.22e-109	ACAA2	Metabolism;Metabolism;Metabolism;Metabolism;Metabolism	Global and overview maps;Global and overview maps;Amino acid metabolism;Lipid metabolism;Lipid metabolism	K07508;K07508;K07508;K07508;K07508
ENSG00000188064	2431	1969	2533	222	156	252	196	32.67	33.61	42.21	2.62	2.65	3.56	2.56	36.1633	2.8475	-3.66676	1.31e-111	3.86e-109	WNT7B	Human Diseases;Human Diseases;Human Diseases;Human Diseases;Human Diseases;Environmental Information Processing;Environmental Information Processing;Human Diseases;Environmental Information Processing;Human Diseases;Human Diseases;Cellular Processes;Organismal Systems;Human Diseases	Cancers;Neurodegenerative diseases;Infectious diseases;Cancers;Cancers;Signal transduction;Signal transduction;Endocrine and metabolic diseases;Signal transduction;Cancers;Cancers;Cellular community - eukaryotes;Endocrine system;Cancers	K00572;K00572;K00572;K00572;K00572;K00572;K00572;K00572;K00572;K00572;K00572;K00572;K00572;K00572
ENSG00000112297	59	28	54	7699	4399	7995	4106	0.3	0.18	0.42	36.56	30	39	22.02	0.3	31.895	6.73222	2.96e-111	8.56e-109	CRYBG1	-	-	-
ENSG00000152137	1760	1483	1703	2	4	6	5	48.87	51.99	56.63	0.05	0.16	0.17	0.14	52.4967	0.13	-8.65757	1.75e-110	4.97e-108	HSPB8	-	-	-
ENSG00000099822	1321	1131	893	13	7	10	6	19.96	21.58	16.16	0.18	0.14	0.14	0.09	19.2333	0.1375	-7.12803	1.86e-109	5.19e-107	HCN2	Environmental Information Processing;Organismal Systems	Signal transduction;Endocrine system	K04955;K04955
ENSG00000001036	3452	2582	2801	6	5	0	1	75.48	70.92	73.23	0.12	0.14	0	0.02	73.21	0.07	-10.0305	2.23e-109	6.11e-107	FUCA2	Cellular Processes;Metabolism	Transport and catabolism;Glycan biosynthesis and metabolism	K01206;K01206
ENSG00000198467	11242	9073	8484	29	53	72	30	506.64	514.2	454.19	1.23	3.12	3.14	1.36	491.677	2.2125	-7.79589	2.33e-109	6.29e-107	TPM2	Human Diseases;Organismal Systems;Human Diseases;Organismal Systems	Cardiovascular diseases;Circulatory system;Cardiovascular diseases;Circulatory system	K10374;K10374;K10374;K10374
ENSG00000114251	5291	4437	5121	6	18	7	5	76.99	80.49	88.44	0.05	0.21	0.06	0.13	81.9733	0.1125	-9.50909	2.76e-109	7.33e-107	WNT5A	Human Diseases;Human Diseases;Human Diseases;Human Diseases;Organismal Systems;Human Diseases;Environmental Information Processing;Environmental Information Processing;Human Diseases;Environmental Information Processing;Human Diseases;Human Diseases;Cellular Processes;Organismal Systems;Human Diseases	Cancers;Neurodegenerative diseases;Infectious diseases;Cancers;Development;Cancers;Signal transduction;Signal transduction;Endocrine and metabolic diseases;Signal transduction;Cancers;Cancers;Cellular community - eukaryotes;Endocrine system;Cancers	K00444;K00444;K00444;K00444;K00444;K00444;K00444;K00444;K00444;K00444;K00444;K00444;K00444;K00444;K00444
ENSG00000066735	3042	2474	2014	21	31	26	41	23.03	23.68	18.1	0.15	0.3	0.19	0.31	21.6033	0.2375	-6.50718	3.79e-109	9.79e-107	KIF26A	-	-	-
ENSG00000007038	1737	1472	1409	3	3	9	3	86.64	93.13	84.48	0.17	0.18	0.43	0.18	88.0833	0.24	-8.51969	3.8e-109	9.79e-107	PRSS21	-	-	-
ENSG00000129194	15	3	5	2824	1874	3332	2740	0.72	0.15	0.28	101.05	98.07	125.69	108.15	0.383333	108.24	8.14142	1.47e-108	3.73e-106	SOX15	-	-	-
ENSG00000159921	791	627	676	14	6	11	14	8.99	8.88	9.32	0.14	0.16	0.14	0.25	9.06333	0.1725	-5.71537	4.69e-108	1.17e-105	GNE	Metabolism;Metabolism	Global and overview maps;Carbohydrate metabolism	K12409;K12409
ENSG00000144749	1644	1052	1120	11	6	6	16	15.84	12.8	12.93	0.1	0.08	0.06	0.15	13.8567	0.0975	-7.15096	5.75e-107	1.42e-104	LRIG1	-	-	-
ENSG00000166145	21	16	10	4033	3571	7211	3644	0.54	0.37	0.31	78.1	98.7	139.91	77.95	0.406667	98.665	7.92255	4.24e-106	1.03e-103	SPINT1	Human Diseases;Human Diseases	Cancers;Cancers	K15619;K15619
ENSG00000147408	1133	867	708	15	12	12	13	18.69	16.16	13.19	0.18	0.21	0.15	0.17	16.0133	0.1775	-6.49531	2.66e-105	6.37e-103	CSGALNACT1	Metabolism;Metabolism	Global and overview maps;Glycan biosynthesis and metabolism	K00746;K00746
ENSG00000147889	3963	3590	3886	389	346	416	325	206.99	237.85	245.32	19.1	24.09	21.82	16.97	230.053	20.495	-3.48862	3.15e-105	7.42e-103	CDKN2A	Human Diseases;Human Diseases;Human Diseases;Human Diseases;Human Diseases;Human Diseases;Cellular Processes;Human Diseases;Cellular Processes;Human Diseases;Human Diseases;Human Diseases;Human Diseases;Human Diseases;Human Diseases;Cellular Processes;Human Diseases;Human Diseases	Cancers;Infectious diseases;Infectious diseases;Cancers;Cancers;Cancers;Cell growth and death;Endocrine and metabolic diseases;Cell growth and death;Drug resistance;Cancers;Cancers;Cancers;Cancers;Drug resistance;Cell growth and death;Cancers;Cancers	K06621;K06621;K06621;K06621;K06621;K06621;K06621;K06621;K06621;K06621;K06621;K06621;K06621;K06621;K06621;K06621;K06621;K06621
ENSG00000187244	248	206	165	4316	3080	5464	4320	4.93	5.74	3.96	75.77	79.94	102.98	85.59	4.87667	86.07	4.14154	5.33e-104	1.24e-101	BCAM	-	-	-
ENSG00000131711	4773	4220	5025	14	20	48	29	23.41	27.89	37.58	0.08	0.15	0.2	0.13	29.6267	0.14	-7.72533	6.24e-104	1.43e-101	MAP1B	-	-	-
ENSG00000127920	2874	2327	1914	21	14	16	38	49.19	50.29	39.23	0.32	0.31	0.26	0.65	46.2367	0.385	-6.90804	1.2e-103	2.71e-101	GNG11	Human Diseases;Environmental Information Processing;Environmental Information Processing;Human Diseases;Human Diseases;Organismal Systems;Human Diseases;Human Diseases;Organismal Systems;Environmental Information Processing;Organismal Systems;Organismal Systems;Organismal Systems;Organismal Systems;Organismal Systems;Organismal Systems;Human Diseases;Organismal Systems	Cancers;Signal transduction;Signal transduction;Infectious diseases;Infectious disease: viral;Immune system;Substance dependence;Infectious diseases;Nervous system;Signal transduction;Nervous system;Endocrine system;Nervous system;Nervous system;Nervous system;Environmental adaptation;Substance dependence;Nervous system	K04546;K04546;K04546;K04546;K04546;K04546;K04546;K04546;K04546;K04546;K04546;K04546;K04546;K04546;K04546;K04546;K04546;K04546
ENSG00000149418	5	3	1	7907	7048	7718	7565	0.08	0.06	0.02	111.52	142.75	114.36	117.87	0.0533333	121.625	11.1551	3.52e-103	7.86e-101	ST14	Human Diseases	Cancers	K08670
ENSG00000170456	1637	1307	1201	17	3	10	19	15.13	12.87	15.16	0.39	0.02	0.19	0.5	14.3867	0.275	-5.70916	4.03e-102	8.88e-100	DENND5B	-	-	-
ENSG00000149573	118	91	64	5252	3879	6340	3553	2.94	2.8	2.09	101.4	109.24	129.29	75.54	2.61	103.868	5.31455	1.01e-101	2.19e-99	MPZL2	-	-	-
ENSG00000187957	2548	1933	2439	3	3	1	5	40.43	38.72	46.34	0.04	0.06	0.02	0.08	41.83	0.05	-9.70839	1.16e-101	2.5e-99	DNER	-	-	-
ENSG00000184557	1580	1238	1106	35	27	56	49	29.86	29.54	25.03	0.6	0.66	1	0.92	28.1433	0.795	-5.14569	2.04e-101	4.32e-99	SOCS3	Human Diseases;Human Diseases;Environmental Information Processing;Human Diseases;Human Diseases;Genetic Information Processing;Organismal Systems;Organismal Systems;Organismal Systems;Environmental Information Processing;Human Diseases;Organismal Systems;Organismal Systems;Human Diseases	Infectious diseases;Infectious diseases;Signal transduction;Endocrine and metabolic diseases;Infectious diseases;Folding, sorting and degradation;Endocrine system;Development;Endocrine system;Signal transduction;Endocrine and metabolic diseases;Endocrine system;Endocrine system;Endocrine and metabolic diseases	K04696;K04696;K04696;K04696;K04696;K04696;K04696;K04696;K04696;K04696;K04696;K04696;K04696;K04696
ENSG00000131620	6	3	1	8384	5092	6823	9378	0.19	0.06	0.02	135.3	117.04	120.88	165.62	0.09	134.71	10.5476	1.2e-100	2.52e-98	ANO1	-	-	-
ENSG00000073712	4929	4339	5103	451	382	483	536	78.23	87.39	97.99	6.75	7.86	7.2	8.39	87.87	7.55	-3.54082	2.01e-100	4.15e-98	FERMT2	-	-	-
ENSG00000169594	4	3	16	3447	2242	3793	2971	0.05	0.04	0.21	35.07	32.74	40.52	33.39	0.1	35.43	8.46883	7.58e-100	1.55e-97	BNC1	-	-	-
ENSG00000169604	9857	7275	8330	1234	966	1444	1042	110.55	105.37	112.21	12.26	12.72	13.4	13.95	109.377	13.0825	-3.06359	2e-98	4.03e-96	ANTXR1	Organismal Systems	Immune system	K20909
ENSG00000116711	3921	3355	3413	171	78	78	119	70.38	76.03	73.36	2.77	1.81	1.33	2.13	73.2567	2.01	-5.18769	5.28e-98	1.05e-95	PLA2G4A	Metabolism;Environmental Information Processing;Environmental Information Processing;Environmental Information Processing;Organismal Systems;Cellular Processes;Organismal Systems;Organismal Systems;Organismal Systems;Organismal Systems;Organismal Systems;Organismal Systems;Human Diseases;Organismal Systems;Metabolism;Organismal Systems;Metabolism;Environmental Information Processing;Organismal Sy…	Global and overview maps;Signal transduction;Signal transduction;Signal transduction;Immune system;Cell growth and death;Endocrine system;Immune system;Circulatory system;Immune system;Nervous system;Nervous system;Cancers;Sensory system;Lipid metabolism;Endocrine system;Lipid metabolism;Signal transduction;Nervous system;Endocrine system;Lipid metabolism;Lipid metabolism;Lipid metabolism	K16342;K16342;K16342;K16342;K16342;K16342;K16342;K16342;K16342;K16342;K16342;K16342;K16342;K16342;K16342;K16342;K16342;K16342;K16342;K16342;K16342;K16342;K16342
ENSG00000086570	29	14	10	19354	14907	31474	8450	0.1	0.11	0.07	63.41	70.09	110.68	30.64	0.0933333	68.705	9.52381	5.38e-98	1.06e-95	FAT2	-	-	-
ENSG00000119888	17	12	20	4010	2392	2248	4262	0.57	0.51	0.8	120.98	103.51	71.16	142.04	0.626667	109.422	7.448	5.71e-98	1.11e-95	EPCAM	-	-	-
ENSG00000108515	5838	4954	2622	25	31	34	17	212.28	229.46	114.66	1.65	1.5	2.35	0.62	185.467	1.53	-6.92148	5.36e-97	1.03e-94	ENO3	Metabolism;Metabolism;Environmental Information Processing;Metabolism;Genetic Information Processing;Metabolism	Global and overview maps;Global and overview maps;Signal transduction;Global and overview maps;Folding, sorting and degradation;Carbohydrate metabolism	K01689;K01689;K01689;K01689;K01689;K01689
ENSG00000119139	469	399	506	5089	4106	5639	4885	7.54	6.7	10.18	67.79	77.15	81.56	70.18	8.14	74.17	3.18774	1.73e-96	3.29e-94	TJP2	Cellular Processes;Human Diseases	Cellular community - eukaryotes;Infectious diseases	K06098;K06098
ENSG00000189334	27	11	13	5066	4485	7800	3269	1.15	0.65	0.78	223.4	284.08	361.51	159.02	0.86	257.002	8.22323	1.78e-96	3.34e-94	S100A14	-	-	-
ENSG00000176692	919	799	848	7	7	4	13	16.38	17.98	18.09	0.11	0.16	0.07	0.23	17.4833	0.1425	-6.93887	4.87e-96	9.07e-94	FOXC2	-	-	-
ENSG00000123358	2468	2189	1463	56	53	64	41	59.61	65.81	42.08	1.37	1.52	1.25	0.85	55.8333	1.2475	-5.48401	5.49e-96	1.01e-93	NR4A1	Environmental Information Processing;Environmental Information Processing;Human Diseases;Organismal Systems;Organismal Systems	Signal transduction;Signal transduction;Endocrine and metabolic diseases;Endocrine system;Endocrine system	K04465;K04465;K04465;K04465;K04465
ENSG00000204370	969	840	874	5627	3785	4987	4449	37.49	41.09	40.71	196.97	191.01	183.76	172.36	39.7633	186.025	2.22599	1.94e-95	3.54e-93	SDHD	Metabolism;Human Diseases;Human Diseases;Organismal Systems;Human Diseases;Human Diseases;Metabolism;Metabolism;Metabolism	Global and overview maps;Neurodegenerative diseases;Neurodegenerative diseases;Environmental adaptation;Endocrine and metabolic diseases;Neurodegenerative diseases;Energy metabolism;Global and overview maps;Carbohydrate metabolism	K00237;K00237;K00237;K00237;K00237;K00237;K00237;K00237;K00237
ENSG00000141753	7288	5177	4509	97	106	116	175	170.79	153.18	126.54	2.05	3.22	2.58	4.09	150.17	2.985	-5.65272	2.87e-95	5.16e-93	IGFBP4	-	-	-
ENSG00000122862	1291	1101	1144	6	2	4	3	54.82	59.03	58.17	0.23	0.11	0.16	0.13	57.34	0.1575	-8.50805	4.6e-95	8.2e-93	SRGN	-	-	-
ENSG00000081052	5240	4313	2248	3	8	7	3	30.29	32.42	17.81	0.01	0.08	0.03	0.02	26.84	0.035	-9.58281	1.26e-93	2.21e-91	COL4A4	Human Diseases;Environmental Information Processing;Human Diseases;Cellular Processes;Human Diseases;Organismal Systems;Human Diseases;Organismal Systems;Human Diseases;Environmental Information Processing	Cancers;Signal transduction;Infectious diseases;Cellular community - eukaryotes;Infectious diseases;Endocrine system;Endocrine and metabolic diseases;Digestive system;Cancers;Signaling molecules and interaction	K06237;K06237;K06237;K06237;K06237;K06237;K06237;K06237;K06237;K06237
ENSG00000156453	29	22	10	3406	2657	5848	3560	0.46	0.48	0.16	44.65	47.16	76.85	50.53	0.366667	54.7975	7.2235	1.81e-93	3.16e-91	PCDH1	-	-	-
ENSG00000213190	2196	1805	1647	116	105	88	81	45.7	47.43	41.05	2.18	2.83	1.74	1.68	44.7267	2.1075	-4.40753	3.38e-93	5.83e-91	MLLT11	-	-	-
ENSG00000118046	35	22	12	1271	975	1304	1103	0.53	0.42	0.21	22.4	24.76	23.75	21.44	0.386667	23.0875	5.89988	3.6e-93	6.15e-91	STK11	Environmental Information Processing;Cellular Processes;Environmental Information Processing;Cellular Processes;Environmental Information Processing;Environmental Information Processing;Organismal Systems;Organismal Systems	Signal transduction;Cellular community - eukaryotes;Signal transduction;Transport and catabolism;Signal transduction;Signal transduction;Aging;Endocrine system	K07298;K07298;K07298;K07298;K07298;K07298;K07298;K07298
ENSG00000127418	1912	1407	1506	56	37	90	49	31.14	29.05	28.89	0.77	0.74	1.38	0.78	29.6933	0.9175	-5.01629	2.72e-92	4.61e-90	FGFRL1	-	-	-
ENSG00000012171	2078	1524	1265	1	4	5	5	40.89	34.93	27.9	0.05	0.1	0.09	0.18	34.5733	0.105	-8.36313	7.2e-92	1.21e-89	SEMA3B	Organismal Systems	Development	K06840
ENSG00000073282	17	13	6	8258	5541	15396	5344	0.22	0.22	0.22	95.77	89.64	182.84	67.33	0.22	108.895	8.95122	8.63e-92	1.43e-89	TP63	Human Diseases	Cancers	K10149
ENSG00000165025	8	11	0	1750	1136	1570	1446	0.08	0.15	0	16.43	15.29	15.49	15	0.0766667	15.5525	7.66433	1.79e-91	2.94e-89	SYK	Human Diseases;Environmental Information Processing;Human Diseases;Human Diseases;Environmental Information Processing;Human Diseases;Human Diseases;Organismal Systems;Environmental Information Processing;Organismal Systems;Organismal Systems;Organismal Systems;Organismal Systems;Organismal Systems;Organismal Systems	Infectious diseases;Signal transduction;Infectious diseases;Infectious diseases;Signal transduction;Cancers;Infectious diseases;Immune system;Signal transduction;Immune system;Immune system;Immune system;Development;Immune system;Immune system	K05855;K05855;K05855;K05855;K05855;K05855;K05855;K05855;K05855;K05855;K05855;K05855;K05855;K05855;K05855
ENSG00000174099	1288	1046	1257	9	9	1	4	16.01	16.15	18.99	0.1	0.25	0.01	0.05	17.05	0.1025	-7.378	9.65e-91	1.57e-88	MSRB3	-	-	-
ENSG00000128602	20	11	18	1475	1216	1401	990	0.26	0.18	0.28	17.42	21.08	17.85	12.97	0.24	17.33	6.17409	7.9e-90	1.27e-87	SMO	Human Diseases;Human Diseases;Organismal Systems;Human Diseases;Environmental Information Processing	Cancers;Cancers;Development;Cancers;Signal transduction	K06226;K06226;K06226;K06226;K06226
ENSG00000122861	87	86	60	3607	4011	6401	5503	2.81	4.11	1.91	72.62	115.82	133.75	120.79	2.94333	110.745	5.23365	1.2e-89	1.91e-87	PLAU	Human Diseases;Human Diseases;Environmental Information Processing;Human Diseases;Human Diseases;Organismal Systems	Cancers;Cancers;Signal transduction;Cancers;Cancers;Immune system	K01348;K01348;K01348;K01348;K01348;K01348
ENSG00000171451	1740	1310	1275	36	24	13	33	9.7	9.22	8.51	0.18	0.17	0.07	0.18	9.14333	0.15	-5.92969	5.54e-89	8.76e-87	DSEL	-	-	-
ENSG00000244509	28	26	9	3029	2130	2093	3087	0.55	0.64	0.21	57.22	56.78	42.69	64.68	0.466667	55.3425	6.88985	1.44e-88	2.26e-86	APOBEC3C	Human Diseases	Infectious disease: viral	K18750
ENSG00000196782	745	574	536	14	11	22	11	5.62	5.47	4.85	0.1	0.11	0.24	0.08	5.31333	0.1325	-5.32555	2.38e-88	3.69e-86	MAML3	Human Diseases;Organismal Systems;Environmental Information Processing	Infectious diseases;Immune system;Signal transduction	K06061;K06061;K06061
ENSG00000186847	75	28	6	73456	64507	123127	70077	2.37	1.12	0.23	2092.92	2639.47	3685.71	2205.73	1.24	2655.96	11.0647	1.48e-87	2.28e-85	KRT14	Human Diseases;Organismal Systems	Infectious diseases;Endocrine system	K07604;K07604
ENSG00000092929	3118	2560	3033	282	204	226	320	46.81	45.39	50.8	3.81	5.49	3.09	4.46	47.6667	4.2125	-3.50023	2.27e-87	3.46e-85	UNC13D	-	-	-
ENSG00000188677	1246	939	1321	2	4	5	5	30.56	29.7	39.47	0.06	0.14	0.13	0.17	33.2433	0.125	-8.05499	3.76e-87	5.67e-85	PARVB	Cellular Processes	Cellular community - eukaryotes	K06275
ENSG00000003989	2093	1426	1606	3	2	0	6	15.21	13.15	13.47	0.02	0.04	0	0.04	13.9433	0.025	-9.12343	5.79e-87	8.66e-85	SLC7A2	-	-	-
ENSG00000018236	9	1	1	3731	2109	3471	2720	0.1	0.01	0.02	39.53	32.86	37.84	31.93	0.0433333	35.54	9.67975	1.23e-86	1.82e-84	CNTN1	Environmental Information Processing	Signaling molecules and interaction	K06759
ENSG00000023171	2547	1830	1567	2	2	6	1	23.37	23.36	17.45	0.05	0.02	0.05	0.02	21.3933	0.035	-9.25559	4.91e-86	7.21e-84	GRAMD1B	-	-	-
ENSG00000120899	137	115	97	1420	1143	1563	1516	2.1	2.8	1.47	18.48	23.01	23.96	23.59	2.12333	22.26	3.39005	1.48e-85	2.15e-83	PTK2B	Environmental Information Processing;Human Diseases;Environmental Information Processing;Human Diseases;Organismal Systems;Organismal Systems;Human Diseases;Human Diseases;Organismal Systems;Organismal Systems	Signal transduction;Infectious diseases;Signal transduction;Infectious disease: viral;Immune system;Immune system;Infectious diseases;Infectious disease: bacterial;Immune system;Endocrine system	K05871;K05871;K05871;K05871;K05871;K05871;K05871;K05871;K05871;K05871
ENSG00000168917	568	457	499	19	9	24	17	17.61	17.87	18.65	0.52	0.31	0.67	0.56	18.0433	0.515	-5.13075	1.68e-85	2.43e-83	SLC35G2	-	-	-
ENSG00000184867	4093	3256	2178	5	5	1	0	88.83	90.41	58.33	0.09	0.13	0.02	0	79.19	0.06	-10.3661	3.27e-85	4.68e-83	ARMCX2	-	-	-
ENSG00000166396	13	3	10	1718	1441	1712	2342	0.32	0.1	0.32	54.03	65.92	59.28	80.97	0.246667	65.05	8.04284	4.64e-85	6.58e-83	SERPINB7	-	-	-
ENSG00000143641	30070	23248	20695	3845	3264	4091	4027	351.31	342.93	289.54	40.52	49.4	45.3	46.88	327.927	45.525	-2.84864	5.49e-85	7.72e-83	GALNT2	Metabolism;Metabolism;Metabolism	Global and overview maps;Glycan biosynthesis and metabolism;Glycan biosynthesis and metabolism	K00710;K00710;K00710
ENSG00000038382	13421	10271	11719	2669	2156	2769	2804	76.39	73.22	74.96	13.38	16.52	13.73	15.64	74.8567	14.8175	-2.33683	8.75e-85	1.22e-82	TRIO	-	-	-
ENSG00000090776	163	144	159	2263	1499	2751	2311	2.55	2.84	2.98	31.94	30.38	40.79	36.03	2.79	34.785	3.64013	2.09e-84	2.9e-82	EFNB1	Organismal Systems	Development	K05463
ENSG00000058085	26	9	21	12137	9538	13391	33237	0.25	0.11	0.26	109.83	123.56	126.39	325.8	0.206667	171.395	9.6958	2.95e-84	4.05e-82	LAMC2	Human Diseases;Environmental Information Processing;Human Diseases;Cellular Processes;Human Diseases;Human Diseases;Human Diseases;Environmental Information Processing	Cancers;Signal transduction;Infectious diseases;Cellular community - eukaryotes;Infectious diseases;Infectious diseases;Cancers;Signaling molecules and interaction	K06246;K06246;K06246;K06246;K06246;K06246;K06246;K06246
ENSG00000196352	18357	13290	12605	65	72	173	170	509.39	450.75	389.74	1.58	2.31	4.49	4.39	449.96	3.1925	-7.13897	3.95e-84	5.38e-82	CD55	Organismal Systems;Human Diseases;Organismal Systems	Immune system;Cardiovascular diseases;Immune system	K04006;K04006;K04006
ENSG00000182795	8	3	1	3772	3001	5581	5888	0.1	0.06	0.01	43.28	49.71	63.65	76.99	0.0566667	58.4075	10.0094	3.3e-83	4.46e-81	C1orf116	-	-	-
ENSG00000136854	1753	1328	902	46	27	39	49	25.56	24	15	0.82	0.48	0.65	0.79	21.52	0.685	-4.97343	3.6e-83	4.82e-81	STXBP1	Organismal Systems	Nervous system	K15292
ENSG00000111885	788	622	528	21	8	10	15	8.11	8.09	6.51	0.2	0.11	0.1	0.15	7.57	0.14	-5.75679	2.41e-82	3.2e-80	MAN1A1	Metabolism;Genetic Information Processing;Metabolism;Metabolism	Global and overview maps;Folding, sorting and degradation;Glycan biosynthesis and metabolism;Glycan biosynthesis and metabolism	K01230;K01230;K01230;K01230
ENSG00000101680	1373	996	1665	12	15	12	5	8.03	7.91	11.67	0.13	0.2	0.06	0.05	9.20333	0.11	-6.38658	2.81e-82	3.7e-80	LAMA1	Human Diseases;Environmental Information Processing;Human Diseases;Cellular Processes;Human Diseases;Human Diseases;Human Diseases;Human Diseases;Human Diseases;Human Diseases;Environmental Information Processing;Human Diseases	Cancers;Signal transduction;Infectious diseases;Cellular community - eukaryotes;Infectious diseases;Cardiovascular diseases;Cardiovascular diseases;Infectious diseases;Cancers;Cardiovascular diseases;Signaling molecules and interaction;Cardiovascular diseases	K05637;K05637;K05637;K05637;K05637;K05637;K05637;K05637;K05637;K05637;K05637;K05637
ENSG00000144647	607	555	545	12	7	6	15	12.31	14.22	13.24	0.22	0.18	0.12	0.31	13.2567	0.2075	-5.99746	1.04e-81	1.36e-79	POMGNT2	Metabolism;Metabolism	Global and overview maps;Glycan biosynthesis and metabolism	K18207;K18207
ENSG00000163453	8817	7541	6364	293	290	495	282	319.67	345.2	276.2	9.65	13.6	17.01	10.2	313.69	12.615	-4.63613	5.4e-81	7.01e-79	IGFBP7	-	-	-
ENSG00000162545	8	8	6	1449	887	1904	1525	0.18	0.22	0.16	29.04	25.53	40.09	33.76	0.186667	32.105	7.42619	8.71e-81	1.12e-78	CAMK2N1	-	-	-
ENSG00000130508	32144	23436	14987	780	752	1044	721	279.08	260.54	155.75	6.86	10.11	9.5	6.53	231.79	8.25	-4.81228	4.34e-80	5.55e-78	PXDN	-	-	-
ENSG00000134202	1489	1175	1245	1	4	2	3	82.64	85.16	84.04	0.01	0.26	0.14	0.18	83.9467	0.1475	-9.15261	1.03e-79	1.31e-77	GSTM3	Metabolism;Human Diseases;Human Diseases;Human Diseases;Human Diseases;Metabolism;Metabolism;Human Diseases;Metabolism;Metabolism	Global and overview maps;Cancers;Cancers;Cardiovascular diseases;Cancers;Xenobiotics biodegradation and metabolism;Xenobiotics biodegradation and metabolism;Drug resistance;Xenobiotics biodegradation and metabolism;Metabolism of other amino acids	K00799;K00799;K00799;K00799;K00799;K00799;K00799;K00799;K00799;K00799
ENSG00000150995	8807	6832	3762	44	26	10	29	54.08	52.95	26.51	0.22	0.5	0.13	0.18	44.5133	0.2575	-7.43352	3.2e-79	4.03e-77	ITPR1	Human Diseases;Human Diseases;Environmental Information Processing;Human Diseases;Human Diseases;Human Diseases;Human Diseases;Human Diseases;Organismal Systems;Environmental Information Processing;Cellular Processes;Human Diseases;Organismal Systems;Organismal Systems;Cellular Processes;Cellular Processes;Environmental Information Processing;Organismal Systems;Cellular Processes;Organismal Syste…	Neurodegenerative diseases;Neurodegenerative diseases;Signal transduction;Infectious diseases;Infectious diseases;Infectious disease: viral;Cancers;Infectious diseases;Immune system;Signal transduction;Cell growth and death;Endocrine and metabolic diseases;Endocrine system;Nervous system;Transport and catabolism;Cell growth and death;Signal transduction;Endocrine system;Cell growth and death;Nerv…	K04958;K04958;K04958;K04958;K04958;K04958;K04958;K04958;K04958;K04958;K04958;K04958;K04958;K04958;K04958;K04958;K04958;K04958;K04958;K04958;K04958;K04958;K04958;K04958;K04958;K04958;K04958;K04958;K04958;K04958;K04958;K04958;K04958;K04958;K04958;K04958;K04958;K04958;K04958;K04958;K04958;K04958;K04958;K04958;K04958
ENSG00000135362	1417	1267	824	7	11	14	18	34.61	41.51	27.96	0.18	0.39	0.43	0.66	34.6933	0.415	-6.3854	3.85e-79	4.81e-77	PRR5L	-	-	-
ENSG00000185989	995	720	823	3	3	2	10	12.23	11.18	12.12	0.03	0.05	0.02	0.12	11.8433	0.055	-7.75043	5.12e-79	6.35e-77	RASA3	Environmental Information Processing	Signal transduction	K12380
ENSG00000136717	1425	1130	1764	74	62	82	89	33.57	33.7	49.71	1.62	1.89	1.86	2.12	38.9933	1.8725	-4.38019	7.81e-79	9.61e-77	BIN1	Cellular Processes;Organismal Systems	Transport and catabolism;Immune system	K12562;K12562
ENSG00000184254	324	271	370	12241	9031	10034	17486	5.02	5.13	6.77	167.08	177.35	144.12	262.12	5.64	187.667	5.05634	1.8e-78	2.21e-76	ALDH1A3	Metabolism;Human Diseases;Metabolism;Metabolism;Metabolism;Metabolism;Metabolism;Metabolism;Metabolism	Global and overview maps;Cancers;Xenobiotics biodegradation and metabolism;Carbohydrate metabolism;Xenobiotics biodegradation and metabolism;Amino acid metabolism;Metabolism of other amino acids;Amino acid metabolism;Amino acid metabolism	K00129;K00129;K00129;K00129;K00129;K00129;K00129;K00129;K00129
ENSG00000022267	1246	864	693	5	2	5	7	26.84	23.67	18.1	0.11	0.11	0.15	0.26	22.87	0.1575	-7.18196	2.79e-78	3.38e-76	FHL1	Environmental Information Processing	Signal transduction	K14365
ENSG00000211448	1494	1189	1651	1	5	2	3	16.92	15.48	22.85	0.01	0.43	0.02	0.16	18.4167	0.155	-6.8926	3.05e-78	3.67e-76	DIO2	Organismal Systems	Endocrine system	K17904
ENSG00000110195	2821	1882	1302	2	2	3	5	155.54	131.4	85.82	0.1	0.12	0.14	0.28	124.253	0.16	-9.601	3.21e-78	3.84e-76	FOLR1	Cellular Processes;Human Diseases	Transport and catabolism;Drug resistance	K13649;K13649
ENSG00000178078	6	7	5	1057	898	1342	1133	0.23	0.33	0.15	38.47	44.5	46.21	47.06	0.236667	44.06	7.54047	1.25e-77	1.49e-75	STAP2	-	-	-
ENSG00000140416	14487	12252	10935	856	719	627	1013	445.78	477.4	407.75	25.2	31.18	20.5	33.21	443.643	27.5225	-4.01072	4.22e-77	4.97e-75	TPM1	Human Diseases;Human Diseases;Organismal Systems;Human Diseases;Organismal Systems	Cancers;Cardiovascular diseases;Circulatory system;Cardiovascular diseases;Circulatory system	K10373;K10373;K10373;K10373;K10373
ENSG00000135842	307	230	162	5831	3634	6975	4785	2.3	2.18	1.46	39.63	35.97	50.39	35.95	1.98	40.485	4.35382	3.93e-76	4.61e-74	NIBAN1	-	-	-
ENSG00000131459	706	506	521	8	4	5	3	12.02	10.88	10.63	0.18	0.09	0.08	0.05	11.1767	0.1	-6.80435	4.14e-76	4.81e-74	GFPT2	Metabolism;Human Diseases;Metabolism;Metabolism	Global and overview maps;Endocrine and metabolic diseases;Carbohydrate metabolism;Amino acid metabolism	K00820;K00820;K00820;K00820
ENSG00000176658	11	5	11	1212	795	1691	1166	0.13	0.08	0.16	11.06	10.54	16.12	11.58	0.123333	12.325	6.64288	6.8e-76	7.86e-74	MYO1D	Human Diseases	Infectious diseases	K10356
ENSG00000163565	354	313	357	6108	2885	5225	4104	6.9	7.85	8.38	109.67	73.35	98.87	81.62	7.71	90.8775	3.55912	2.3e-75	2.64e-73	IFI16	Organismal Systems	Immune system	K20914
ENSG00000065989	655	518	554	3	3	5	7	8.15	8.44	8.76	0.06	0.08	0.15	0.12	8.45	0.1025	-6.36526	2.52e-75	2.87e-73	PDE4A	Metabolism;Environmental Information Processing;Metabolism;Organismal Systems;Human Diseases	Global and overview maps;Signal transduction;Nucleotide metabolism;Endocrine system;Substance dependence	K13293;K13293;K13293;K13293;K13293
ENSG00000173391	104	71	52	2750	1813	1739	2094	2.42	2.63	1.83	55.86	53.11	38.13	47.71	2.29333	48.7025	4.40848	3.12e-75	3.53e-73	OLR1	Cellular Processes;Organismal Systems	Transport and catabolism;Endocrine system	K08763;K08763
ENSG00000055163	3167	2767	1523	3	9	2	3	37.5	39.44	21.12	0.04	0.32	0.02	0.08	32.6867	0.115	-8.15092	3.28e-75	3.69e-73	CYFIP2	Human Diseases;Human Diseases;Cellular Processes;Genetic Information Processing	Infectious diseases;Infectious diseases;Cell motility;Translation	K05749;K05749;K05749;K05749
ENSG00000023445	155	134	133	2964	1568	2562	1731	1.94	1.74	1.95	35.06	29.22	34.71	23.87	1.87667	30.715	4.0327	3.42e-75	3.82e-73	BIRC3	Human Diseases;Human Diseases;Human Diseases;Cellular Processes;Organismal Systems;Environmental Information Processing;Cellular Processes;Environmental Information Processing;Genetic Information Processing;Cellular Processes;Environmental Information Processing;Human Diseases;Human Diseases;Human Diseases;Cellular Processes	Infectious diseases;Cancers;Infectious diseases;Cellular community - eukaryotes;Immune system;Signal transduction;Cell growth and death;Signal transduction;Folding, sorting and degradation;Cell growth and death;Signal transduction;Infectious diseases;Cancers;Drug resistance;Cell growth and death	K16060;K16060;K16060;K16060;K16060;K16060;K16060;K16060;K16060;K16060;K16060;K16060;K16060;K16060;K16060
ENSG00000137843	9	6	6	1060	801	1219	800	0.14	0.15	0.14	18.42	18.41	19.44	14	0.143333	17.5675	6.93739	4.74e-75	5.25e-73	PAK6	Environmental Information Processing;Human Diseases;Cellular Processes;Cellular Processes;Organismal Systems;Organismal Systems;Environmental Information Processing;Human Diseases	Signal transduction;Infectious disease: viral;Cell motility;Cellular community - eukaryotes;Development;Immune system;Signal transduction;Cancers	K05735;K05735;K05735;K05735;K05735;K05735;K05735;K05735
ENSG00000057294	30	20	16	2937	1732	1469	3018	0.44	0.31	0.26	33.33	27.82	17.67	37.77	0.336667	29.1475	6.43591	6.63e-75	7.3e-73	PKP2	Human Diseases	Cardiovascular diseases	K12642
ENSG00000197381	2296	1444	1151	39	33	65	53	24.32	17.8	16.33	0.56	0.48	0.88	0.69	19.4833	0.6525	-4.90012	1.35e-74	1.47e-72	ADARB1	-	-	-
ENSG00000131018	657	569	773	11	12	22	17	3.85	4	6.93	0.1	0.07	0.21	0.08	4.92667	0.115	-5.42091	1.44e-74	1.57e-72	SYNE1	-	-	-
ENSG00000223572	5	3	0	3183	2169	2731	3102	0.14	0.12	0.02	99.77	97.89	89.33	106.29	0.0933333	98.32	10.0409	1.55e-74	1.67e-72	CKMT1A	Metabolism;Metabolism	Global and overview maps;Amino acid metabolism	K00933;K00933
ENSG00000010810	1247	907	671	3	3	6	9	32.48	28.96	22.23	0.16	0.1	0.21	0.23	27.89	0.175	-7.31625	6.64e-74	7.13e-72	FYN	Human Diseases;Environmental Information Processing;Cellular Processes;Organismal Systems;Organismal Systems;Organismal Systems;Organismal Systems;Human Diseases;Organismal Systems;Environmental Information Processing;Organismal Systems;Organismal Systems;Cellular Processes;Human Diseases	Infectious diseases;Signal transduction;Cellular community - eukaryotes;Immune system;Development;Immune system;Development;Cardiovascular diseases;Immune system;Signal transduction;Nervous system;Immune system;Cellular community - eukaryotes;Neurodegenerative diseases	K05703;K05703;K05703;K05703;K05703;K05703;K05703;K05703;K05703;K05703;K05703;K05703;K05703;K05703
ENSG00000152580	3082	2805	2966	0	3	1	2	18.6	21.37	21.44	0	0.02	0.01	0.01	20.47	0.01	-10.9993	1.6e-73	1.71e-71	IGSF10	-	-	-
ENSG00000196154	5640	4667	4135	171	138	203	81	558.8	583.71	487.29	14.67	17.42	18.24	7.62	543.267	14.4875	-5.22878	2.77e-73	2.93e-71	S100A4	-	-	-
ENSG00000129116	6817	5647	5735	517	350	672	354	94.73	102.95	102.48	7.96	8.68	11.93	4.76	100.053	8.3325	-3.58588	3.73e-73	3.93e-71	PALLD	-	-	-
ENSG00000132688	1302	928	705	14	8	17	4	12.08	10.87	7.84	0.12	0.1	0.15	0.04	10.2633	0.1025	-6.64573	9.85e-73	1.03e-70	NES	-	-	-
ENSG00000100092	16	20	22	1213	1100	1715	963	0.5	0.78	0.72	24.31	31.81	37.8	20.61	0.666667	28.6325	5.42454	2.16e-72	2.25e-70	SH3BP1	-	-	-
ENSG00000140391	8465	6655	6930	2991	2165	2702	2465	259.28	258.1	252.86	81.56	83.96	77.51	75.88	256.747	79.7275	-1.6872	2.87e-72	2.97e-70	TSPAN3	-	-	-
ENSG00000021826	20409	16507	9975	104	134	233	80	184.03	188.04	107.69	0.89	1.62	2.14	0.75	159.92	1.35	-6.88825	1.35e-71	1.39e-69	CPS1	Metabolism;Metabolism;Metabolism;Metabolism;Metabolism;Metabolism	Global and overview maps;Global and overview maps;Global and overview maps;Amino acid metabolism;Amino acid metabolism;Energy metabolism	K01948;K01948;K01948;K01948;K01948;K01948
ENSG00000178726	128	113	139	2761	2218	4505	3256	1.64	1.82	2.13	31.86	36.75	54.61	41.5	1.86333	41.18	4.46599	1.39e-70	1.42e-68	THBD	Human Diseases;Human Diseases;Organismal Systems	Cardiovascular diseases;Endocrine and metabolic diseases;Immune system	K03907;K03907;K03907
ENSG00000164574	2963	2401	2576	666	459	562	667	25.93	26.61	26.94	5.24	5.2	4.65	5.8	26.4933	5.2225	-2.34282	1.5e-70	1.53e-68	GALNT10	Metabolism;Metabolism;Metabolism	Global and overview maps;Glycan biosynthesis and metabolism;Glycan biosynthesis and metabolism	K00710;K00710;K00710
ENSG00000155066	20	9	9	4494	4294	8079	2306	0.22	0.16	0.12	45.88	63.26	87.61	26.46	0.166667	55.8025	8.38722	1.9e-70	1.92e-68	PROM2	-	-	-
ENSG00000008394	2067	1908	2391	4	1	0	2	116.88	139.69	164.13	0.49	0.07	0	0.19	140.233	0.1875	-9.54672	2.79e-70	2.79e-68	MGST1	Metabolism;Human Diseases;Human Diseases;Human Diseases;Human Diseases;Metabolism;Metabolism;Human Diseases;Metabolism;Metabolism	Global and overview maps;Cancers;Cancers;Cardiovascular diseases;Cancers;Xenobiotics biodegradation and metabolism;Xenobiotics biodegradation and metabolism;Drug resistance;Xenobiotics biodegradation and metabolism;Metabolism of other amino acids	K00799;K00799;K00799;K00799;K00799;K00799;K00799;K00799;K00799;K00799
ENSG00000176907	3725	2992	1787	6	6	20	3	105.24	106.73	60.46	0.15	0.22	0.54	0.08	90.81	0.2475	-8.51928	5.67e-70	5.66e-68	TCIM	-	-	-
ENSG00000188636	2766	2117	2683	593	459	602	507	26.38	25.49	30.64	5.1	5.67	5.44	4.82	27.5033	5.2575	-2.38716	1.05e-69	1.04e-67	RTL6	-	-	-
ENSG00000175793	979	884	1288	20967	17880	20099	26726	38.68	44.09	60.94	747.2	915.07	752.52	1052.17	47.9033	866.74	4.1774	1.31e-69	1.29e-67	SFN	Cellular Processes;Cellular Processes;Organismal Systems	Cell growth and death;Cell growth and death;Excretory system	K06644;K06644;K06644
ENSG00000134955	33	23	11	1448	1068	1473	1969	0.47	0.54	0.17	20.83	22.11	21.99	31.12	0.393333	24.0125	5.93189	1.43e-69	1.4e-67	SLC37A2	-	-	-
ENSG00000113231	749	630	589	40	13	36	21	10.16	11.13	9.54	0.52	0.23	0.43	0.26	10.2767	0.36	-4.83523	2.32e-69	2.26e-67	PDE8B	Metabolism;Human Diseases;Metabolism;Human Diseases;Organismal Systems	Global and overview maps;Endocrine and metabolic diseases;Nucleotide metabolism;Substance dependence;Endocrine system	K18437;K18437;K18437;K18437;K18437
ENSG00000008513	2594	1853	1608	41	28	21	60	20.26	17.94	15.21	0.35	0.57	0.17	0.45	17.8033	0.385	-5.53115	2.46e-69	2.38e-67	ST3GAL1	Metabolism;Metabolism;Metabolism;Metabolism;Metabolism	Global and overview maps;Glycan biosynthesis and metabolism;Glycan biosynthesis and metabolism;Glycan biosynthesis and metabolism;Glycan biosynthesis and metabolism	K00780;K00780;K00780;K00780;K00780
ENSG00000173210	555	440	585	4	6	10	11	7	7.03	8.77	0.07	0.11	0.12	0.14	7.6	0.11	-6.11042	4.73e-69	4.56e-67	ABLIM3	Organismal Systems	Development	K07520
ENSG00000176153	7	2	0	3841	3077	4034	2229	0.38	0.14	0	194.86	224.17	213.57	125.09	0.173333	189.423	10.0938	7.89e-69	7.55e-67	GPX2	Metabolism;Human Diseases;Organismal Systems;Metabolism;Metabolism;Human Diseases	Global and overview maps;Neurodegenerative diseases;Endocrine system;Lipid metabolism;Metabolism of other amino acids;Neurodegenerative diseases	K00432;K00432;K00432;K00432;K00432;K00432
ENSG00000110400	252	167	239	10213	9224	16031	6548	3.91	2.89	4.13	108.25	140.39	170.53	79.61	3.64333	124.695	5.097	9.43e-69	8.97e-67	NECTIN1	Human Diseases;Environmental Information Processing;Cellular Processes	Infectious diseases;Signaling molecules and interaction;Cellular community - eukaryotes	K06081;K06081;K06081
ENSG00000156587	27	7	6	1727	1362	1739	1297	1.13	0.37	0.3	65.92	74.87	70.48	54.68	0.6	66.4875	6.79198	2.41e-68	2.28e-66	UBE2L6	Human Diseases;Genetic Information Processing	Neurodegenerative diseases;Folding, sorting and degradation	K04553;K04553
ENSG00000221963	31	40	32	2613	2052	3971	1632	0.16	0.26	0.2	12.1	13.65	19.32	8.35	0.206667	13.355	6.01393	2.65e-68	2.49e-66	APOL6	-	-	-
ENSG00000180447	1747	1464	896	17	8	3	7	28.7	30.37	17.63	0.25	0.17	0.05	0.11	25.5667	0.145	-7.46207	3.26e-68	3.05e-66	GAS1	Environmental Information Processing	Signal transduction	K06232
ENSG00000160886	2466	2038	3017	167	127	104	102	51.16	52.68	94.38	4.47	5.32	2.59	3.31	66.0733	3.9225	-4.07422	5.68e-68	5.28e-66	LY6K	-	-	-
ENSG00000205420	46	26	1	52258	34035	54521	61856	1.03	0.73	0.03	1055.43	987.15	1156.86	1380.1	0.596667	1144.88	10.906	1.33e-67	1.23e-65	KRT6A	-	-	-
ENSG00000053108	9497	6539	4908	8	19	11	1	113.87	98.27	68.1	0.29	0.34	0.19	0.02	93.4133	0.21	-8.7971	2.54e-67	2.34e-65	FSTL4	-	-	-
ENSG00000020633	895	715	1061	4	4	8	0	10.84	10.93	15.39	0.04	0.06	0.1	0	12.3867	0.05	-7.95264	7.64e-67	6.99e-65	RUNX3	Human Diseases;Organismal Systems	Infectious diseases;Immune system	K09279;K09279
ENSG00000004799	6236	5423	2922	0	11	8	5	89.49	98.26	50.21	0	0.2	0.11	0.07	79.32	0.095	-9.70554	8.97e-67	8.16e-65	PDK4	-	-	-
ENSG00000115594	774	661	642	61	41	37	63	10.31	10.91	11.1	0.63	0.97	0.43	0.63	10.7733	0.665	-4.01797	1.18e-66	1.07e-64	IL1R1	Environmental Information Processing;Environmental Information Processing;Human Diseases;Human Diseases;Human Diseases;Human Diseases;Environmental Information Processing;Human Diseases;Organismal Systems;Human Diseases;Organismal Systems;Organismal Systems;Organismal Systems	Signal transduction;Signaling molecules and interaction;Infectious diseases;Infectious diseases;Infectious diseases;Infectious diseases;Signal transduction;Infectious diseases;Immune system;Cardiovascular diseases;Development;Immune system;Sensory system	K04386;K04386;K04386;K04386;K04386;K04386;K04386;K04386;K04386;K04386;K04386;K04386;K04386
ENSG00000196159	926	784	708	2	2	3	3	3.02	3.19	2.86	0.01	0.01	0.01	0.01	3.02333	0.01	-8.24	2.01e-66	1.81e-64	FAT4	Environmental Information Processing	Signal transduction	K16669
ENSG00000073792	301	251	216	2784	2115	3605	2547	5.27	5.26	4.56	43.81	47.55	59.34	44.24	5.03	48.735	3.27633	3.03e-66	2.71e-64	IGF2BP2	-	-	-
ENSG00000118495	2553	1888	1898	0	5	1	0	43.09	38.84	39.46	0	0.15	0.03	0	40.4633	0.045	-9.81247	3.43e-66	3.06e-64	PLAGL1	-	-	-
ENSG00000085063	22026	17285	20578	3983	3102	4065	4592	587.16	579.77	714.4	110.15	126.04	122.22	153.18	627.11	127.897	-2.29373	4.01e-66	3.55e-64	CD59	Organismal Systems;Organismal Systems	Immune system;Immune system	K04008;K04008
ENSG00000060558	7	1	2	1403	1032	1608	1493	0.16	0.03	0.05	28.84	30.39	34.64	33.9	0.08	31.9425	8.64126	7.34e-66	6.47e-64	GNA15	Environmental Information Processing;Human Diseases;Organismal Systems;Human Diseases	Signal transduction;Infectious diseases;Endocrine system;Infectious diseases	K04637;K04637;K04637;K04637
ENSG00000089486	785	604	630	24	24	11	25	15.77	16.45	15.65	0.48	0.61	0.31	0.43	15.9567	0.4575	-5.12424	7.74e-66	6.79e-64	CDIP1	-	-	-
ENSG00000173848	1030	806	902	7359	4789	7040	8129	15.17	14.95	15.99	102.94	96.55	104.49	126.11	15.37	107.522	2.80645	8.26e-66	7.21e-64	NET1	-	-	-
ENSG00000101577	798	632	479	33	25	21	33	6.81	6.81	4.89	0.25	0.27	0.17	0.28	6.17	0.2425	-4.66921	1.33e-65	1.16e-63	LPIN2	Metabolism;Environmental Information Processing;Metabolism;Metabolism	Global and overview maps;Signal transduction;Lipid metabolism;Lipid metabolism	K15728;K15728;K15728;K15728
ENSG00000138944	1478	1187	1791	1	2	4	1	11.14	11.3	16.17	0.01	0.02	0.03	0.01	12.87	0.0175	-9.52244	1.42e-65	1.23e-63	SHISAL1	-	-	-
ENSG00000146950	10	13	17	682	412	520	528	0.07	0.21	0.18	7.86	6.15	5.93	6.51	0.153333	6.6125	5.43045	1.52e-65	1.3e-63	SHROOM2	-	-	-
ENSG00000105963	53	53	48	802	592	1010	872	1.83	2.2	1.28	18.23	18.13	21.82	21.88	1.77	20.015	3.49926	2.45e-65	2.09e-63	ADAP1	-	-	-
ENSG00000184860	49	41	32	631	454	708	576	0.45	0.27	0.34	5.08	5.57	4.14	6.75	0.353333	5.385	3.92984	2.94e-65	2.5e-63	SDR42E1	-	-	-
ENSG00000183087	232	167	158	2546	2298	3547	3576	4.78	4.34	3.9	47.32	61.34	69.26	73.42	4.34	62.835	3.8558	7.4e-65	6.26e-63	GAS6	Human Diseases	Drug resistance	K05464
ENSG00000163840	260	185	221	3849	2299	4131	2395	2.33	2.09	2.62	31.24	26.68	35.21	21.38	2.34667	28.6275	3.60872	7.59e-65	6.39e-63	DTX3L	Environmental Information Processing	Signal transduction	K06058
ENSG00000153823	861	648	893	28	8	9	19	17.33	16.99	22.74	0.51	0.22	0.17	0.74	19.02	0.41	-5.53575	1.74e-64	1.45e-62	PID1	-	-	-
ENSG00000121753	853	673	717	0	2	3	5	8.74	8.67	8.95	0	0.03	0.07	0.1	8.78667	0.05	-7.45724	1.97e-64	1.64e-62	ADGRB2	-	-	-
ENSG00000112245	25916	20163	19090	2949	1660	2136	3075	417.93	409.53	360.27	44.65	34.93	32.76	50.81	395.91	40.7875	-3.27897	2.25e-64	1.86e-62	PTP4A1	-	-	-
ENSG00000100599	95	71	96	950	696	1002	769	1.31	1.2	1.56	11.81	13.64	13.34	10.76	1.35667	12.3875	3.19075	4.2e-64	3.47e-62	RIN3	-	-	-
ENSG00000163710	884	643	744	22	18	7	23	23.94	22.01	24.11	0.73	0.89	0.25	0.62	23.3533	0.6225	-5.22941	5.32e-64	4.37e-62	PCOLCE2	-	-	-
ENSG00000266074	54	45	41	724	562	710	546	0.27	0.28	0.25	3.2	3.53	3.29	2.66	0.266667	3.17	3.57137	7.09e-64	5.79e-62	BAHCC1	-	-	-
ENSG00000022556	7	3	0	3959	2827	1906	3398	0.12	0.19	0	53.1	53.86	26.37	49.67	0.103333	45.75	8.79032	7.19e-64	5.84e-62	NLRP2	-	-	-
ENSG00000129451	5	2	0	3617	3142	7142	4558	0.27	0.16	0	84.03	111.82	189.05	121.57	0.143333	126.618	9.78689	1.45e-63	1.17e-61	KLK10	-	-	-
ENSG00000113719	13425	10052	9072	1579	1190	1307	1767	239.51	226.79	194.36	25.62	27.63	22.04	31.34	220.22	26.6575	-3.04633	1.52e-63	1.23e-61	ERGIC1	-	-	-
ENSG00000070404	6248	4867	5421	286	277	465	474	139.9	135.2	138.5	5.62	9.53	11.37	10.33	137.867	9.2125	-3.90354	2.02e-63	1.62e-61	FSTL3	-	-	-
ENSG00000165424	853	724	462	12	10	10	4	8.94	9.58	6.16	0.14	0.14	0.1	0.07	8.22667	0.1125	-6.19231	3.5e-63	2.79e-61	ZCCHC24	-	-	-
ENSG00000152377	5721	4253	5238	78	40	27	102	64.9	60.43	70.05	0.79	0.6	0.29	1.17	65.1267	0.7125	-6.51421	4.1e-63	3.25e-61	SPOCK1	-	-	-
ENSG00000198431	16208	13061	15283	6345	4257	5645	5577	267.75	279.67	317.65	100.71	93.5	91.16	95	288.357	95.0925	-1.60045	5.97e-63	4.71e-61	TXNRD1	Human Diseases;Human Diseases;Metabolism	Cancers;Cancers;Metabolism of other amino acids	K22182;K22182;K22182
ENSG00000134762	181	153	116	14764	10236	26184	7603	1.5	1.4	1.31	103.29	109.09	199.07	59.26	1.40333	117.677	6.38984	7.22e-63	5.68e-61	DSC3	-	-	-
ENSG00000183092	1321	1030	1155	2	0	4	1	25.04	24.58	26.28	0.04	0	0.07	0.02	25.3	0.0325	-9.60448	1.8e-62	1.41e-60	BEGAIN	-	-	-
ENSG00000081059	750	629	606	2	1	3	4	13.93	14.52	13.01	0.04	0.02	0.14	0.13	13.82	0.0825	-7.38815	3.24e-62	2.53e-60	TCF7	Human Diseases;Human Diseases;Human Diseases;Human Diseases;Environmental Information Processing;Human Diseases;Environmental Information Processing;Human Diseases;Human Diseases;Cellular Processes;Human Diseases;Organismal Systems;Human Diseases;Human Diseases;Cellular Processes;Human Diseases;Human Diseases;Human Diseases;Human Diseases	Cancers;Infectious diseases;Infectious diseases;Cancers;Signal transduction;Endocrine and metabolic diseases;Signal transduction;Cancers;Cancers;Cellular community - eukaryotes;Cancers;Endocrine system;Cancers;Cardiovascular diseases;Cellular community - eukaryotes;Cancers;Cancers;Cancers;Cancers	K02620;K02620;K02620;K02620;K02620;K02620;K02620;K02620;K02620;K02620;K02620;K02620;K02620;K02620;K02620;K02620;K02620;K02620;K02620
ENSG00000198853	1403	1131	974	222	157	166	186	13.86	14.05	11.51	1.98	2.01	1.55	1.84	13.14	1.845	-2.83227	6.95e-62	5.39e-60	RUSC2	-	-	-
ENSG00000166402	2587	1976	1299	0	4	2	1	22.2	22.39	13.31	0	0.04	0.02	0.01	19.3	0.0175	-10.107	1.11e-61	8.55e-60	TUB	-	-	-
ENSG00000177707	611	507	594	35	8	22	20	11.75	15.34	16.35	0.92	0.22	0.43	0.66	14.48	0.5575	-4.69895	2.24e-61	1.72e-59	NECTIN3	Environmental Information Processing;Cellular Processes	Signaling molecules and interaction;Cellular community - eukaryotes	K06592;K06592
ENSG00000065361	13	7	8	1099	867	1598	732	0.38	0.21	0.18	10.44	13.32	16.75	9.12	0.256667	12.4075	5.59517	5.28e-61	4.04e-59	ERBB3	Environmental Information Processing;Environmental Information Processing;Environmental Information Processing;Human Diseases;Human Diseases;Environmental Information Processing;Human Diseases	Signal transduction;Signal transduction;Signal transduction;Cancers;Cancers;Signal transduction;Drug resistance	K05084;K05084;K05084;K05084;K05084;K05084;K05084
ENSG00000138271	3	2	5	1270	1062	1779	1198	0.1	0.09	0.21	39.65	47.62	58.35	41.32	0.133333	46.735	8.45332	5.47e-61	4.16e-59	GPR87	-	-	-
ENSG00000117472	32	19	9	1917	1592	3421	1674	1.02	0.77	0.34	55.19	65.83	103.48	53.24	0.71	69.435	6.6117	6.14e-61	4.65e-59	TSPAN1	-	-	-
ENSG00000167306	69	57	96	2134	1632	3220	1907	1.88	1.81	3.17	43.24	47.3	60.26	45.63	2.28667	49.1075	4.42463	9.39e-61	7.09e-59	MYO5B	Human Diseases	Infectious diseases	K10357
ENSG00000169902	1024	794	802	112	73	148	114	27.23	26.49	26.16	2.77	2.47	3.66	3.31	26.6267	3.0525	-3.12481	1.19e-60	8.94e-59	TPST1	-	-	-
ENSG00000077684	1500	1149	1266	394	223	358	342	16.33	15.93	16.04	4.17	3.32	3.68	4.12	16.1	3.8225	-2.07447	1.94e-60	1.45e-58	JADE1	-	-	-
ENSG00000150764	799	590	621	12	9	22	4	7.49	7.11	6.94	0.15	0.28	0.24	0.04	7.18	0.1775	-5.33809	3.48e-60	2.59e-58	DIXDC1	-	-	-
ENSG00000135916	1571	1147	953	165	134	137	132	43.16	42.04	30.16	4.51	5.17	4.02	3.75	38.4533	4.3625	-3.13988	5.93e-60	4.39e-58	ITM2C	-	-	-
ENSG00000135454	1983	1593	1488	28	47	19	32	28.66	31.54	28.29	0.51	1.04	0.35	0.84	29.4967	0.685	-5.4283	7.05e-60	5.2e-58	B4GALNT1	Metabolism;Metabolism	Global and overview maps;Glycan biosynthesis and metabolism	K00725;K00725
ENSG00000151276	660	479	466	73	55	76	81	6.04	5.58	5.73	0.83	0.85	0.73	1.19	5.78333	0.9	-2.6839	7.43e-60	5.46e-58	MAGI1	Environmental Information Processing;Human Diseases;Environmental Information Processing;Cellular Processes	Signal transduction;Infectious diseases;Signal transduction;Cellular community - eukaryotes	K05631;K05631;K05631;K05631
ENSG00000130303	4256	3430	3365	13	19	39	5	219.78	223.59	208.04	0.61	1.27	1.92	0.26	217.137	1.015	-7.74098	7.69e-60	5.62e-58	BST2	Human Diseases;Human Diseases	Infectious diseases;Infectious disease: viral	K06731;K06731
ENSG00000148671	24	24	25	2227	2054	4970	1741	1.94	3.26	2.47	181.96	249.38	405.3	153.27	2.55667	247.477	6.59689	8.25e-60	6e-58	ADIRF	-	-	-
ENSG00000168743	735	641	842	0	2	8	7	8.89	10.3	13.25	0	0.06	0.2	0.13	10.8133	0.0975	-6.79319	8.27e-60	6e-58	NPNT	Environmental Information Processing	Signaling molecules and interaction	K06824
ENSG00000159164	584	463	337	10	10	17	10	7.06	7.25	4.84	0.11	0.15	0.19	0.12	6.38333	0.1425	-5.48528	1.02e-59	7.33e-58	SV2A	Environmental Information Processing	Signaling molecules and interaction	K06258
ENSG00000107186	934	778	981	7	1	1	0	8.58	9.28	12.94	0.05	0.02	0.02	0	10.2667	0.0225	-8.83383	1.36e-59	9.79e-58	MPDZ	Cellular Processes	Cellular community - eukaryotes	K06095
ENSG00000138119	6661	5466	6277	31180	20266	32408	26306	51.12	52.73	57.73	215.73	200.79	235.08	201.31	53.86	213.227	1.98511	2.22e-59	1.59e-57	MYOF	-	-	-
ENSG00000077782	923	770	787	6	0	1	1	15.5	17.62	14.03	0.06	0	0.02	0.01	15.7167	0.0225	-9.44815	8.08e-59	5.76e-57	FGFR1	Human Diseases;Environmental Information Processing;Environmental Information Processing;Environmental Information Processing;Organismal Systems;Environmental Information Processing;Cellular Processes;Human Diseases;Human Diseases;Cellular Processes;Organismal Systems;Human Diseases;Human Diseases;Human Diseases;Cellular Processes	Cancers;Signal transduction;Signal transduction;Signal transduction;Environmental adaptation;Signal transduction;Cell motility;Cancers;Cancers;Cellular community - eukaryotes;Endocrine system;Cancers;Cancers;Cancers;Cellular community - eukaryotes	K04362;K04362;K04362;K04362;K04362;K04362;K04362;K04362;K04362;K04362;K04362;K04362;K04362;K04362;K04362
ENSG00000113083	9285	5749	1645	7	14	6	6	120.38	96.48	24.97	0.06	0.18	0.11	0.08	80.61	0.1075	-9.55048	1.26e-58	8.97e-57	LOX	-	-	-
ENSG00000196586	193	166	224	2911	1587	2771	1930	1.66	1.79	2.25	23.49	18.76	23.48	17.44	1.9	20.7925	3.45199	2.19e-58	1.55e-56	MYO6	Human Diseases;Human Diseases	Infectious diseases;Infectious diseases	K10358;K10358
ENSG00000081277	101	91	28	17417	16265	35303	10043	0.98	1.11	0.33	152.41	204.38	324.56	97.06	0.806667	194.602	7.91434	3.51e-58	2.47e-56	PKP1	-	-	-
ENSG00000115221	12	8	1	1790	1329	2971	1349	0.15	0.18	0.02	20.33	21.55	33.86	16.71	0.116667	23.1125	7.63014	3.54e-58	2.48e-56	ITGB6	Environmental Information Processing;Human Diseases;Cellular Processes;Cellular Processes;Human Diseases;Human Diseases;Environmental Information Processing;Human Diseases	Signal transduction;Infectious diseases;Cell motility;Cellular community - eukaryotes;Cardiovascular diseases;Cardiovascular diseases;Signaling molecules and interaction;Cardiovascular diseases	K06589;K06589;K06589;K06589;K06589;K06589;K06589;K06589
ENSG00000155893	379	284	307	16	4	13	9	7	6.18	6.37	0.29	0.08	0.25	0.21	6.51667	0.2075	-4.97295	4.02e-58	2.8e-56	PXYLP1	-	-	-
ENSG00000134250	11980	9336	9033	3158	2484	3484	2934	55.92	55.34	50.47	13.05	14.77	15.47	13.37	53.91	14.165	-1.92822	4.07e-58	2.83e-56	NOTCH2	Human Diseases;Human Diseases;Human Diseases;Human Diseases;Organismal Systems;Human Diseases;Organismal Systems;Environmental Information Processing	Cancers;Infectious diseases;Cancers;Cancers;Endocrine system;Drug resistance;Immune system;Signal transduction	K20994;K20994;K20994;K20994;K20994;K20994;K20994;K20994
ENSG00000105971	743	695	781	7712	4200	6389	7422	15.5	20.91	22.6	152.85	117.06	123.51	173.26	19.67	141.67	2.84847	4.59e-58	3.18e-56	CAV2	Cellular Processes;Human Diseases;Cellular Processes;Human Diseases;Human Diseases	Transport and catabolism;Cancers;Cellular community - eukaryotes;Cardiovascular diseases;Infectious diseases	K12958;K12958;K12958;K12958;K12958
ENSG00000156011	1112	816	828	38	37	23	53	4.95	4.55	5.02	0.47	0.26	0.17	0.33	4.84	0.3075	-3.97635	5.69e-58	3.92e-56	PSD3	Cellular Processes	Transport and catabolism	K12494
ENSG00000113269	549	439	458	95	70	81	92	14.95	15.1	15	2.31	2.45	1.84	2.44	15.0167	2.26	-2.73217	8.4e-58	5.77e-56	RNF130	-	-	-
ENSG00000134072	351	323	329	39	27	32	36	13.99	17.43	16.32	1.4	1.24	1.22	1.36	15.9133	1.305	-3.60811	9.66e-58	6.6e-56	CAMK1	Environmental Information Processing;Organismal Systems;Organismal Systems;Human Diseases	Signal transduction;Endocrine system;Endocrine system;Cancers	K08794;K08794;K08794;K08794
ENSG00000169439	2580	2164	1654	1	1	1	2	58.86	68.11	45.63	0.04	0.04	0.07	0.1	57.5333	0.0625	-9.84633	9.8e-58	6.67e-56	SDC2	Human Diseases;Environmental Information Processing;Human Diseases;Human Diseases	Cancers;Signaling molecules and interaction;Cardiovascular diseases;Infectious diseases	K16336;K16336;K16336;K16336
ENSG00000074219	572	465	454	6	8	14	2	13.69	14.56	13.46	0.14	0.37	0.33	0.05	13.9033	0.2225	-5.96548	1.46e-57	9.92e-56	TEAD2	Environmental Information Processing;Environmental Information Processing	Signal transduction;Signal transduction	K09448;K09448
ENSG00000074370	2019	1912	686	7	9	12	5	22.4	27.03	9.24	0.07	0.13	0.13	0.05	19.5567	0.095	-7.68552	1.47e-57	9.93e-56	ATP2A3	Human Diseases;Environmental Information Processing;Environmental Information Processing;Environmental Information Processing;Human Diseases;Organismal Systems;Organismal Systems;Organismal Systems;Human Diseases;Human Diseases;Organismal Systems;Human Diseases	Neurodegenerative diseases;Signal transduction;Signal transduction;Signal transduction;Cardiovascular diseases;Circulatory system;Endocrine system;Digestive system;Neurodegenerative disease;Cardiovascular diseases;Circulatory system;Cardiovascular diseases	K05853;K05853;K05853;K05853;K05853;K05853;K05853;K05853;K05853;K05853;K05853;K05853
ENSG00000075643	2022	1698	1561	465	353	442	483	16.9	17.92	15.63	3.51	3.82	3.5	4.02	16.8167	3.7125	-2.17943	1.48e-57	9.95e-56	MOCOS	Metabolism	Metabolism of cofactors and vitamins	K15631
ENSG00000157551	9	6	2	992	669	784	578	0.15	0.09	0.14	19.31	20.16	15.5	13.16	0.126667	17.0325	7.07111	1.84e-57	1.23e-55	KCNJ15	Organismal Systems	Digestive system	K05008
ENSG00000170577	427	317	374	25	17	11	16	10	9.38	10.49	0.53	0.52	0.24	0.37	9.95667	0.415	-4.58448	2.35e-57	1.57e-55	SIX2	-	-	-
ENSG00000154122	10960	8081	7154	816	562	1169	664	70.13	65.41	54.45	5.16	4.58	6.98	4.17	63.33	5.2225	-3.60008	2.75e-57	1.83e-55	ANKH	-	-	-
ENSG00000143631	6	15	1	1549	1304	2112	1378	0.02	0.08	0	5.64	6.82	8.08	5.55	0.0333333	6.5225	7.61232	3.51e-57	2.32e-55	FLG	-	-	-
ENSG00000014216	2768	2192	2196	14264	11656	17234	12835	52.81	49.09	45.98	241.56	276.72	304.2	237.39	49.2933	264.967	2.42635	3.72e-57	2.46e-55	CAPN1	Human Diseases;Human Diseases;Genetic Information Processing;Cellular Processes;Cellular Processes;Cellular Processes	Neurodegenerative diseases;Infectious diseases;Folding, sorting and degradation;Cell growth and death;Cell growth and death;Cell growth and death	K01367;K01367;K01367;K01367;K01367;K01367
ENSG00000100154	844	665	642	26	5	18	7	4.73	5.58	3.74	0.11	0.03	0.15	0.03	4.68333	0.08	-5.87139	4.71e-57	3.1e-55	TTC28	-	-	-
ENSG00000118515	8113	6159	8138	245	201	400	137	174.63	167.64	210.52	4.8	5.54	8.18	2.88	184.263	5.35	-5.10609	4.76e-57	3.11e-55	SGK1	Environmental Information Processing;Environmental Information Processing;Environmental Information Processing;Organismal Systems	Signal transduction;Signal transduction;Signal transduction;Excretory system	K13302;K13302;K13302;K13302
ENSG00000122378	543	451	388	4009	2444	3222	2711	14.7	14.63	12.22	97.06	84.65	80.1	73.4	13.85	83.8025	2.59711	5.3e-57	3.45e-55	PRXL2A	-	-	-
ENSG00000058091	1002	775	1081	57	35	22	42	10.01	9.78	12.94	0.51	0.45	0.28	0.42	10.91	0.415	-4.7164	5.65e-57	3.66e-55	CDK14	Human Diseases	Cancers	K08821
ENSG00000101670	65	30	75	2609	2180	1923	1773	0.96	0.57	1.06	30.92	34.9	20.89	22.41	0.863333	27.28	4.98178	5.66e-57	3.66e-55	LIPG	Metabolism;Metabolism;Organismal Systems	Global and overview maps;Lipid metabolism;Digestive system	K22284;K22284;K22284
ENSG00000203499	101	63	57	814	550	815	723	1.91	1.5	1.29	13.86	13.47	14.6	13.6	1.56667	13.8825	3.1475	5.92e-57	3.81e-55	IQANK1	-	-	-
ENSG00000087510	4	3	5	1074	848	1531	833	0.07	0.07	0.11	18.18	21.49	26.47	16.01	0.0833333	20.5375	7.94515	6.47e-57	4.15e-55	TFAP2C	-	-	-
ENSG00000101439	717	514	520	2880	2154	3009	2707	45.84	41.64	40.11	162.98	176.05	175.36	172.28	42.53	171.667	2.01306	9.19e-57	5.87e-55	CST3	Organismal Systems	Digestive system	K13899
ENSG00000075391	643	536	532	2940	1750	2610	2451	4.34	4.1	4.25	17.79	14.95	16.21	16.71	4.23	16.415	1.95629	1.02e-56	6.51e-55	RASAL2	Environmental Information Processing	Signal transduction	K17633
ENSG00000104413	4	1	1	5724	3976	10089	3288	0.06	0.03	0.03	77.32	77.37	142.95	49.23	0.04	86.7175	11.0821	1.1e-56	6.97e-55	ESRP1	-	-	-
ENSG00000114631	1451	980	1174	1	2	0	3	34.47	29.4	33.4	0.02	0.06	0	0.07	32.4233	0.0375	-9.75593	1.28e-56	8.08e-55	PODXL2	-	-	-
ENSG00000134986	1930	1596	956	0	3	5	0	60.14	63.71	37.26	0	0.22	0.15	0	53.7033	0.0925	-9.18134	2.12e-56	1.33e-54	NREP	-	-	-
ENSG00000139725	1221	897	823	92	53	109	55	27.6	27.19	22.43	2.37	2.11	3.13	1.62	25.74	2.3075	-3.47961	2.84e-56	1.78e-54	RHOF	-	-	-
ENSG00000185885	65	64	41	1074	831	1146	767	4.89	6.75	3.72	73.98	87.08	85.98	66.93	5.12	78.4925	3.93834	2.85e-56	1.78e-54	IFITM1	Organismal Systems	Immune system	K19831
ENSG00000106484	1780	1293	1403	112	77	69	138	37.64	34.52	35.53	2.32	2.13	1.39	3.46	35.8967	2.325	-3.94855	3.43e-56	2.14e-54	MEST	-	-	-
ENSG00000170275	7751	6085	6206	2347	1822	2469	2395	126.01	128.05	127.1	37.6	42.88	42.13	42.09	127.053	41.175	-1.62559	4.66e-56	2.89e-54	CRTAP	-	-	-
ENSG00000163931	26492	22181	24429	11905	8442	11728	10686	644.46	686.13	701.5	244.82	253.69	263.27	238.44	677.363	250.055	-1.43768	5.19e-56	3.21e-54	TKT	Metabolism;Metabolism;Metabolism;Metabolism	Global and overview maps;Global and overview maps;Global and overview maps;Carbohydrate metabolism	K00615;K00615;K00615;K00615
ENSG00000136826	949	780	860	104	91	152	121	16.77	17.33	18.13	1.65	2.07	2.59	2.12	17.41	2.1075	-3.04631	7.56e-56	4.65e-54	KLF4	Cellular Processes	Cellular community - eukaryotes	K17846
ENSG00000132182	8495	5930	6005	1470	1159	1122	1210	60.92	53.69	51.57	9.51	10.77	7.63	8.65	55.3933	9.14	-2.59945	8.67e-56	5.32e-54	NUP210	Genetic Information Processing	Translation	K14314
ENSG00000000971	1010	763	595	19	3	5	13	16.49	15.29	11.22	0.41	0.05	0.11	0.31	14.3333	0.22	-6.02573	9.49e-56	5.8e-54	CFH	Human Diseases;Organismal Systems	Infectious diseases;Immune system	K04004;K04004
ENSG00000154309	628	465	520	24	23	48	27	6.87	6.46	6.99	0.47	0.33	0.49	0.29	6.77333	0.395	-4.09994	1.5e-55	9.15e-54	DISP1	-	-	-
ENSG00000158769	205	162	117	6048	5080	10117	4049	2.28	2.28	1.56	60.75	74.53	106.78	44.93	2.04	71.7475	5.13629	2.62e-55	1.59e-53	F11R	Cellular Processes;Environmental Information Processing;Organismal Systems;Human Diseases	Cellular community - eukaryotes;Signaling molecules and interaction;Immune system;Infectious diseases	K06089;K06089;K06089;K06089
ENSG00000011201	294	242	231	11	9	12	12	2.42	2.52	2.28	0.08	0.1	0.09	0.1	2.40667	0.0925	-4.70144	4.24e-55	2.56e-53	ANOS1	-	-	-
ENSG00000010803	609	464	525	5	6	20	9	10.16	9.6	11.02	0.08	0.13	0.3	0.14	10.26	0.1625	-5.98045	5.74e-55	3.46e-53	SCMH1	-	-	-
ENSG00000128487	3080	2442	2328	942	623	962	793	48.93	50.81	43.21	14.01	13.76	15.95	12.73	47.65	14.1125	-1.7555	5.83e-55	3.5e-53	SPECC1	-	-	-
ENSG00000088836	73	65	72	1016	809	1425	891	1.44	1.69	1.47	17.98	19.08	35.95	17.74	1.53333	22.6875	3.88715	7.83e-55	4.69e-53	SLC4A11	-	-	-
ENSG00000106868	620	482	538	96	59	112	88	11.54	10.59	11.1	1.48	1.51	2.3	1.5	11.0767	1.6975	-2.70604	1.12e-54	6.69e-53	SUSD1	-	-	-
ENSG00000169418	1220	1082	919	1	2	1	2	15.06	16.87	13.59	0.01	0.03	0.01	0.02	15.1733	0.0175	-9.75997	1.22e-54	7.24e-53	NPR1	Metabolism;Organismal Systems;Environmental Information Processing;Environmental Information Processing;Organismal Systems;Metabolism;Organismal Systems;Organismal Systems;Organismal Systems;Organismal Systems	Global and overview maps;Environmental adaptation;Signal transduction;Signal transduction;Endocrine system;Nucleotide metabolism;Circulatory system;Endocrine system;Endocrine system;Endocrine system	K12323;K12323;K12323;K12323;K12323;K12323;K12323;K12323;K12323;K12323
ENSG00000104375	209	185	194	1348	853	1276	1337	3.81	4.28	4.24	22.5	20.22	23.25	25.23	4.11	22.8	2.47182	1.31e-54	7.73e-53	STK3	Environmental Information Processing;Environmental Information Processing;Environmental Information Processing	Signal transduction;Signal transduction;Signal transduction	K04412;K04412;K04412
ENSG00000026559	1052	930	1202	7	9	29	10	36.84	39.27	48.78	0.17	0.43	0.93	0.42	41.63	0.4875	-6.41608	1.65e-54	9.71e-53	KCNG1	-	-	-
ENSG00000132669	354	313	236	2600	1993	3111	2428	5.13	6.27	4.32	34	36.98	41.84	34.46	5.24	36.82	2.81285	1.67e-54	9.81e-53	RIN2	-	-	-
ENSG00000254726	913	651	594	69	31	33	51	7.16	6.44	5.58	0.49	0.31	0.25	0.4	6.39333	0.3625	-4.14052	1.94e-54	1.14e-52	MEX3A	-	-	-
ENSG00000196220	8	7	0	603	409	592	510	0.05	0.07	0	3.2	3.08	3.27	2.94	0.04	3.1225	6.28656	2.03e-54	1.18e-52	SRGAP3	Organismal Systems	Development	K07526
ENSG00000112541	1062	805	718	2	4	0	1	7.52	7.02	5.83	0.06	0.03	0	0.01	6.79	0.025	-8.08534	2.52e-54	1.47e-52	PDE10A	Metabolism;Environmental Information Processing;Metabolism;Human Diseases	Global and overview maps;Signal transduction;Nucleotide metabolism;Substance dependence	K18438;K18438;K18438;K18438
ENSG00000106772	1665	1413	1055	0	5	1	0	9.38	10.53	6.22	0	0.08	0.02	0	8.71	0.025	-8.4446	3.14e-54	1.82e-52	PRUNE2	-	-	-
ENSG00000197641	9	3	0	7784	5914	14387	2917	0.15	0.06	0	119.19	129.83	232.41	48.66	0.07	132.523	10.8866	4.02e-54	2.32e-52	SERPINB13	Human Diseases	Infectious diseases	K13963
ENSG00000131370	7615	5254	2816	180	134	107	189	150.04	130.49	65.88	3.26	3.37	1.73	4.08	115.47	3.11	-5.21446	6.74e-54	3.88e-52	SH3BP5	-	-	-
ENSG00000171914	679	538	565	85	46	96	58	4.23	4.35	4.65	0.9	0.66	0.59	0.39	4.41	0.635	-2.79595	7.34e-54	4.21e-52	TLN2	Human Diseases;Human Diseases;Environmental Information Processing;Cellular Processes;Organismal Systems	Infectious diseases;Infectious diseases;Signal transduction;Cellular community - eukaryotes;Immune system	K06271;K06271;K06271;K06271;K06271
ENSG00000184014	3586	2719	2429	656	517	538	608	45.68	46.1	41.41	10.04	8.37	7.43	9.29	44.3967	8.7825	-2.33775	7.9e-54	4.52e-52	DENND5A	-	-	-
ENSG00000117385	2237	1783	1450	348	254	364	371	44.15	44.49	34.35	6.16	6.51	6.81	7.33	40.9967	6.7025	-2.61274	1.24e-53	7.05e-52	P3H1	-	-	-
ENSG00000141526	12445	8840	7276	152	210	414	197	243.92	220.06	173.89	2.59	5.16	8.1	3.85	212.623	4.925	-5.43203	1.41e-53	8.03e-52	SLC16A3	Human Diseases	Cancers	K08180
ENSG00000118523	3285	2614	2355	17	18	17	58	72.6	72.95	62.33	0.34	0.52	0.36	1.28	69.2933	0.625	-6.79272	1.58e-53	8.95e-52	CCN2	Environmental Information Processing;Environmental Information Processing	Signal transduction;Signal transduction	K06827;K06827
ENSG00000151474	26	13	12	423	308	412	415	0.3	0.23	0.29	6.29	6.99	5.56	7.11	0.273333	6.4875	4.56893	1.77e-53	9.95e-52	FRMD4A	-	-	-
ENSG00000123146	4339	3290	4252	763	551	636	838	75.95	74.34	88.46	14.5	12.75	12	16.68	79.5833	13.9825	-2.50884	1.97e-53	1.11e-51	ADGRE5	-	-	-
ENSG00000111816	18	17	10	2490	1410	2156	786	0.07	0.08	0.05	8.69	7.06	7.9	3.03	0.0666667	6.67	6.64458	3.52e-53	1.97e-51	FRK	Environmental Information Processing	Signal transduction	K08892
ENSG00000135925	5	1	4	2524	2340	5054	1449	0.13	0.03	0.12	58.63	77.46	122.95	37.49	0.0933333	74.1325	9.6335	1.34e-52	7.46e-51	WNT10A	Human Diseases;Human Diseases;Human Diseases;Human Diseases;Human Diseases;Environmental Information Processing;Environmental Information Processing;Human Diseases;Environmental Information Processing;Human Diseases;Human Diseases;Cellular Processes;Organismal Systems;Human Diseases	Cancers;Neurodegenerative diseases;Infectious diseases;Cancers;Cancers;Signal transduction;Signal transduction;Endocrine and metabolic diseases;Signal transduction;Cancers;Cancers;Cellular community - eukaryotes;Endocrine system;Cancers	K01357;K01357;K01357;K01357;K01357;K01357;K01357;K01357;K01357;K01357;K01357;K01357;K01357;K01357
ENSG00000188112	119	86	75	1686	1261	2343	1259	1.65	1.53	1.15	27.08	24.42	27.01	23.46	1.44333	25.4925	4.1426	1.38e-52	7.65e-51	C6orf132	-	-	-
ENSG00000171867	1030	793	983	10643	6729	12021	13855	21.76	21.18	24.98	203.43	184.63	240.89	292.06	22.64	230.252	3.34627	1.56e-52	8.64e-51	PRNP	Cellular Processes;Human Diseases	Cell growth and death;Neurodegenerative diseases	K05634;K05634
ENSG00000089356	5	4	0	3451	3416	8179	2227	0.28	0.41	0	152.9	215.79	371.36	107.27	0.23	211.83	9.84706	1.67e-52	9.26e-51	FXYD3	-	-	-
ENSG00000130005	316	264	339	17	18	18	19	14.35	15	17.96	0.68	0.97	0.89	0.86	15.77	0.85	-4.21358	1.75e-52	9.64e-51	GAMT	Metabolism;Metabolism;Metabolism	Global and overview maps;Amino acid metabolism;Amino acid metabolism	K00542;K00542;K00542
ENSG00000137699	256	213	113	12826	10956	24781	8410	4.77	5.16	2.6	223.96	272.05	445.59	173.54	4.17667	278.785	6.06066	2.03e-52	1.11e-50	TRIM29	-	-	-
ENSG00000142227	1091	943	1230	9	8	32	10	86.67	96.41	122.67	0.65	0.77	2.22	0.72	101.917	1.09	-6.54692	2.88e-52	1.58e-50	EMP3	-	-	-
ENSG00000173918	631	515	368	3	2	4	10	11.36	11.68	8.09	0.05	0.05	0.07	0.35	10.3767	0.13	-6.31869	4.68e-52	2.55e-50	C1QTNF1	-	-	-
ENSG00000159314	135	117	96	856	658	827	741	2	2.09	1.62	11.65	13.2	12.19	11.37	1.90333	12.1025	2.6687	7.38e-52	4.01e-50	ARHGAP27	-	-	-
ENSG00000092010	572	456	445	2750	2197	3154	2418	30.53	30.74	28.53	132.73	152.28	159.84	128.8	29.9333	143.412	2.26035	7.76e-52	4.21e-50	PSME1	Organismal Systems;Genetic Information Processing	Immune system;Folding, sorting and degradation	K06696;K06696
ENSG00000141404	536	352	364	16	15	19	6	8.54	7.96	7.88	0.12	0.76	0.15	0.05	8.12667	0.27	-4.91163	8.96e-52	4.84e-50	GNAL	Organismal Systems;Environmental Information Processing;Human Diseases;Human Diseases;Organismal Systems;Human Diseases	Sensory system;Signal transduction;Infectious diseases;Neurodegenerative diseases;Nervous system;Infectious diseases	K04633;K04633;K04633;K04633;K04633;K04633
ENSG00000148468	553	412	516	3	3	2	1	6.99	6.43	7.64	0.03	0.05	0.02	0.01	7.02	0.0275	-7.9959	9.03e-52	4.86e-50	FAM171A1	-	-	-
ENSG00000175745	2084	1738	1138	108	49	44	52	34.34	36.33	26.06	2.18	1.07	0.89	1.22	32.2433	1.34	-4.5887	1.01e-51	5.4e-50	NR2F1	-	-	-
ENSG00000082074	13	9	5	1407	578	1605	753	0.15	0.15	0.12	16.02	10.26	18.46	9.61	0.14	13.5875	6.60071	1.33e-51	7.14e-50	FYB1	Environmental Information Processing;Human Diseases	Signal transduction;Infectious disease: bacterial	K17698;K17698
ENSG00000166741	716	642	714	1	2	0	4	18.6	21.1	22.5	0.02	0.07	0	0.11	20.7333	0.05	-8.69581	1.97e-51	1.05e-49	NNMT	Metabolism;Metabolism	Global and overview maps;Metabolism of cofactors and vitamins	K00541;K00541
ENSG00000105357	5	3	0	4734	4739	12439	2761	0.07	0.05	0	40.96	60.93	108.57	28.94	0.04	59.85	10.5471	2.07e-51	1.1e-49	MYH14	Human Diseases;Human Diseases;Cellular Processes	Infectious diseases;Infectious diseases;Cellular community - eukaryotes	K10352;K10352;K10352
ENSG00000175591	72	47	20	4447	3385	6996	2602	0.74	0.68	0.32	31.77	33.58	51.68	21.77	0.58	34.7	5.90274	2.11e-51	1.12e-49	P2RY2	Environmental Information Processing;Organismal Systems	Signaling molecules and interaction;Sensory system	K04269;K04269
ENSG00000134757	7	4	0	8442	6109	21994	3554	0.06	0.05	0	70.54	73.3	193.06	32.8	0.0366667	92.425	11.2996	2.13e-51	1.13e-49	DSG3	-	-	-
ENSG00000159433	575	449	339	23	16	34	29	2.06	2.2	1.57	0.07	0.07	0.13	0.1	1.94333	0.0925	-4.39294	2.41e-51	1.27e-49	STARD9	-	-	-
ENSG00000157350	667	555	517	84	59	62	92	4.34	4.57	4.04	0.49	0.5	0.38	0.6	4.31667	0.4925	-3.13172	2.94e-51	1.54e-49	ST3GAL2	Metabolism;Metabolism;Metabolism;Metabolism;Metabolism	Global and overview maps;Glycan biosynthesis and metabolism;Glycan biosynthesis and metabolism;Glycan biosynthesis and metabolism;Glycan biosynthesis and metabolism	K03368;K03368;K03368;K03368;K03368
ENSG00000198959	4326	3741	3510	23	9	10	53	49.56	58.19	52.06	0.35	0.12	0.1	0.56	53.27	0.2825	-7.55893	4.41e-51	2.31e-49	TGM2	Human Diseases	Neurodegenerative diseases	K05625
ENSG00000073756	2206	1438	1111	134	110	164	164	30.02	24.19	18.3	1.5	2.11	2.47	1.94	24.17	2.005	-3.59154	5.76e-51	3e-49	PTGS2	Metabolism;Human Diseases;Human Diseases;Human Diseases;Human Diseases;Human Diseases;Environmental Information Processing;Human Diseases;Organismal Systems;Organismal Systems;Human Diseases;Organismal Systems;Environmental Information Processing;Organismal Systems;Organismal Systems;Human Diseases;Human Diseases;Metabolism;Environmental Information Processing;Organismal Systems;Organismal Systems	Global and overview maps;Cancers;Neurodegenerative diseases;Infectious diseases;Infectious diseases;Infectious diseases;Signal transduction;Cancers;Endocrine system;Nervous system;Infectious diseases;Nervous system;Signal transduction;Immune system;Immune system;Cancers;Cancers;Lipid metabolism;Signal transduction;Endocrine system;Endocrine system	K11987;K11987;K11987;K11987;K11987;K11987;K11987;K11987;K11987;K11987;K11987;K11987;K11987;K11987;K11987;K11987;K11987;K11987;K11987;K11987;K11987
ENSG00000136542	6	4	4	1485	834	725	1696	0.03	0.03	0.02	6.69	5.4	3.43	8.44	0.0266667	5.99	7.81137	1.15e-50	6e-49	GALNT5	Metabolism;Metabolism;Metabolism	Global and overview maps;Glycan biosynthesis and metabolism;Glycan biosynthesis and metabolism	K00710;K00710;K00710
ENSG00000057704	11	6	4	419	354	494	495	0.12	0.07	0.04	3.76	4.53	4.63	5.15	0.0766667	4.5175	5.88078	1.25e-50	6.46e-49	TMCC3	-	-	-
ENSG00000109452	75	72	111	1670	934	1382	1688	2.34	1.24	1.77	16.96	16.29	14.63	21.71	1.78333	17.3975	3.28623	2.16e-50	1.12e-48	INPP4B	Metabolism;Environmental Information Processing;Metabolism	Global and overview maps;Signal transduction;Carbohydrate metabolism	K01109;K01109;K01109
ENSG00000170153	3181	2502	1752	0	3	0	1	17.02	16.49	11.41	0	0.05	0	0.01	14.9733	0.015	-9.96322	2.2e-50	1.14e-48	RNF150	-	-	-
ENSG00000110328	11	5	0	650	561	829	824	0.23	0.13	0	12.1	15	16.22	16.95	0.12	15.0675	6.97226	3.2e-50	1.65e-48	GALNT18	Metabolism;Metabolism;Metabolism	Global and overview maps;Glycan biosynthesis and metabolism;Glycan biosynthesis and metabolism	K00710;K00710;K00710
ENSG00000105854	4038	3129	2455	628	462	491	567	130.36	127.57	94.2	18.81	18.96	15.25	17.85	117.377	17.7175	-2.7279	4.22e-50	2.16e-48	PON2	-	-	-
ENSG00000121653	409	350	353	68	47	66	71	6.93	7.49	7.16	1.04	1.03	1.06	1.2	7.19333	1.0825	-2.73229	7.76e-50	3.96e-48	MAPK8IP1	Environmental Information Processing	Signal transduction	K04434
ENSG00000153944	2684	2345	2093	631	461	634	452	31.87	37.86	30.4	8.32	7.01	7.83	6.55	33.3767	7.4275	-2.16789	1.03e-49	5.24e-48	MSI2	Genetic Information Processing	Translation	K14411
ENSG00000265190	589	428	699	5733	4321	5664	6337	15.51	14.22	21.85	137.37	146.99	143.28	165.37	17.1933	148.252	3.10814	2.03e-49	1.03e-47	ANXA8	-	-	-
ENSG00000206075	2514	2051	2896	21885	17598	24638	17444	50.57	51.8	70.12	397.32	457.42	469.88	349.35	57.4967	418.493	2.86365	2.4e-49	1.22e-47	SERPINB5	Human Diseases;Cellular Processes	Cancers;Cell growth and death	K10139;K10139
ENSG00000143995	1270	1016	671	99	70	94	63	16.9	17.43	10.47	1.18	1.26	1.07	1.01	14.9333	1.13	-3.72414	2.5e-49	1.26e-47	MEIS1	Human Diseases;Cellular Processes	Cancers;Cellular community - eukaryotes	K15613;K15613
ENSG00000085719	1070	858	1243	9152	5546	7288	7338	11.38	11.97	17.42	94.75	86.58	80.33	85.56	13.59	86.805	2.67523	2.64e-49	1.33e-47	CPNE3	-	-	-
ENSG00000175984	14	10	8	544	407	820	462	0.13	0.12	0.09	4.95	5.28	7.95	4.49	0.113333	5.6675	5.64407	2.71e-49	1.36e-47	DENND2C	-	-	-
ENSG00000071794	1273	1215	1337	257	143	256	168	13.42	17	17.63	2.36	2.02	2.5	2.01	16.0167	2.2225	-2.84932	3.55e-49	1.78e-47	HLTF	-	-	-
ENSG00000122778	3418	2296	2533	291	243	172	283	14.16	12.01	12.58	1.09	1.3	0.67	1.17	12.9167	1.0575	-3.6105	3.65e-49	1.82e-47	KIAA1549	-	-	-
ENSG00000137857	14	12	10	1972	1832	4774	1134	0.15	0.17	0.17	19.7	31.81	47.66	14.11	0.163333	28.32	7.43786	4.7e-49	2.33e-47	DUOX1	Environmental Information Processing;Organismal Systems	Signal transduction;Immune system	K13411;K13411
ENSG00000171056	104	90	143	1809	1164	2228	1488	1.67	1.83	2.75	26.22	24.24	33.94	23.84	2.08333	27.06	3.6992	5.3e-49	2.63e-47	SOX7	-	-	-
ENSG00000136999	945	699	995	105	66	109	58	19.83	18.52	25	1.99	1.79	2.17	1.21	21.1167	1.79	-3.56035	5.71e-49	2.82e-47	CCN3	-	-	-
ENSG00000271601	1045	809	790	19	22	19	47	13.53	13.23	12.25	0.22	0.37	0.23	0.61	13.0033	0.3575	-5.18479	7.18e-49	3.54e-47	LIX1L	-	-	-
ENSG00000008300	1994	1418	958	57	26	83	65	8.63	7.75	4.97	0.22	0.15	0.34	0.28	7.11667	0.2475	-4.8457	8.42e-49	4.14e-47	CELSR3	-	-	-
ENSG00000173320	512	504	364	3	3	5	0	4.2	4.68	3.05	0.05	0.02	0.08	0	3.97667	0.0375	-6.72853	8.51e-49	4.17e-47	STOX2	-	-	-
ENSG00000177494	5	7	1	648	561	781	973	0.12	0.21	0.03	13.64	16.96	17.28	22.63	0.12	17.6275	7.19865	9.72e-49	4.75e-47	ZBED2	-	-	-
ENSG00000072422	748	573	446	4	0	5	0	8.77	8.48	6.3	0.04	0	0.06	0	7.85	0.025	-8.29462	1.06e-48	5.15e-47	RHOBTB1	Genetic Information Processing	Folding, sorting and degradation	K07868
ENSG00000127990	1190	947	745	4	6	16	1	38.65	39.22	28.67	0.21	0.3	0.53	0.04	35.5133	0.27	-7.03926	1.47e-48	7.12e-47	SGCE	-	-	-
ENSG00000074410	5842	3759	2231	10	39	21	14	82.19	68.27	38.88	0.11	0.74	0.23	0.23	63.1133	0.3275	-7.59031	1.55e-48	7.53e-47	CA12	Metabolism;Metabolism	Global and overview maps;Energy metabolism	K01672;K01672
ENSG00000144063	606	390	400	6197	5518	7015	4137	13.52	11.09	10.68	126.19	160.96	149.27	93.7	11.7633	132.53	3.49395	1.95e-48	9.42e-47	MALL	-	-	-
ENSG00000241945	522	398	702	11	2	4	11	10.78	9	15.52	0.82	0.23	0.21	0.94	11.7667	0.55	-4.41913	2.63e-48	1.26e-46	PWP2	Genetic Information Processing	Translation	K14558
ENSG00000270149	95	89	60	2237	1867	3299	1449	2.37	2.76	1.76	49.75	62.44	77.09	37.17	2.29667	56.6125	4.62351	2.63e-48	1.26e-46	-	-	-	-
ENSG00000114993	112	73	109	1257	932	1081	1516	3.06	2.03	3.28	27.71	30.03	25.67	37.56	2.79	30.2425	3.43824	3.16e-48	1.51e-46	RTKN	-	-	-
ENSG00000118257	192	163	177	1637	955	1487	1777	2.98	3.78	3.25	16.37	12.26	13.14	18.64	3.33667	15.1025	2.17831	3.95e-48	1.89e-46	NRP2	-	-	-
ENSG00000117122	1900	1687	817	0	2	0	5	94.33	105.65	48.6	0	0.13	0	0.27	82.86	0.1	-9.69453	4.09e-48	1.95e-46	MFAP2	-	-	-
ENSG00000064309	797	519	375	32	16	18	29	5.9	4.68	3.34	0.34	0.24	0.14	0.3	4.64	0.255	-4.18556	7.53e-48	3.57e-46	CDON	Environmental Information Processing	Signal transduction	K20033
ENSG00000105137	1365	932	958	43	46	36	79	21.77	21.57	20.53	0.59	1.63	0.57	1.27	21.29	1.015	-4.39062	7.72e-48	3.65e-46	SYDE1	-	-	-
ENSG00000186854	364	329	349	2	5	2	9	11.07	12.79	12.94	0.06	0.2	0.06	0.3	12.2667	0.155	-6.30633	7.88e-48	3.72e-46	TRABD2A	-	-	-
ENSG00000130635	86850	55541	35258	23	140	112	23	532.46	441.02	259.05	0.13	1.11	0.65	0.14	410.843	0.5075	-9.66096	1.05e-47	4.95e-46	COL5A1	Organismal Systems	Digestive system	K19721
ENSG00000111335	11	2	0	649	419	588	503	0.14	0.03	0	10.93	10.23	9.84	9.33	0.0566667	10.0825	7.47514	1.41e-47	6.63e-46	OAS2	Human Diseases;Human Diseases;Organismal Systems;Human Diseases;Human Diseases;Human Diseases	Infectious diseases;Infectious diseases;Immune system;Infectious diseases;Infectious diseases;Infectious diseases	K14216;K14216;K14216;K14216;K14216;K14216
ENSG00000173706	5497	4216	5200	444	313	638	284	44.7	42.91	53.56	3.62	2.37	4.5	2.35	47.0567	3.21	-3.87375	1.6e-47	7.47e-46	HEG1	-	-	-
ENSG00000154358	1436	998	552	40	37	51	40	8.33	7.46	4.23	0.22	0.75	0.39	0.47	6.67333	0.4575	-3.86656	2.2e-47	1.03e-45	OBSCN	-	-	-
ENSG00000198947	561	479	359	35	20	41	19	7.21	7.82	6.17	0.43	0.62	0.45	0.33	7.06667	0.4575	-3.94919	2.63e-47	1.22e-45	DMD	Human Diseases;Human Diseases;Human Diseases;Human Diseases	Cardiovascular diseases;Cardiovascular diseases;Cardiovascular diseases;Cardiovascular diseases	K10366;K10366;K10366;K10366
ENSG00000110723	26	22	21	793	375	462	477	0.16	0.15	0.14	3.67	2.56	2.2	2.38	0.15	2.7025	4.17126	2.63e-47	1.22e-45	EXPH5	-	-	-
ENSG00000168461	9014	6760	5143	1032	812	1093	715	122.54	116.23	84.22	12.36	13.87	13.66	9.39	107.663	12.32	-3.12745	3.85e-47	1.78e-45	RAB31	Cellular Processes	Transport and catabolism	K07891
ENSG00000128656	571	437	467	88	41	64	81	18.1	17.91	19.35	2.81	1.81	2.59	3.06	18.4533	2.5675	-2.84545	8.37e-47	3.86e-45	CHN1	-	-	-
ENSG00000198189	608	537	419	80	49	50	63	17.71	19.82	14.55	2.09	1.84	1.37	1.82	17.36	1.78	-3.28582	8.78e-47	4.04e-45	HSD17B11	-	-	-
ENSG00000143842	247	156	210	1550	1168	1964	1533	3.48	2.9	3.48	19.8	21.28	25.68	21.38	3.28667	22.035	2.7451	8.84e-47	4.06e-45	SOX13	-	-	-
ENSG00000166446	490	346	275	6	0	6	4	3	2.68	2.02	0.05	0	0.05	0.08	2.56667	0.045	-5.83383	9.05e-47	4.14e-45	CDYL2	-	-	-
ENSG00000173530	1087	816	626	114	64	118	113	15.89	15.06	10.96	1.5	1.21	1.63	1.65	13.97	1.4975	-3.2217	9.77e-47	4.46e-45	TNFRSF10D	Environmental Information Processing;Environmental Information Processing	Signaling molecules and interaction;Signaling molecules and interaction	K22702;K22702
ENSG00000248487	321	267	275	43	30	35	44	16.06	17.41	16.82	2.02	1.91	1.62	2.11	16.7633	1.915	-3.12989	1.32e-46	6.02e-45	ABHD14A	-	-	-
ENSG00000123407	24	20	12	1072	713	670	509	0.38	0.4	0.23	15.3	14.61	10.05	8.03	0.336667	11.9975	5.15527	2.14e-46	9.73e-45	HOXC12	-	-	-
ENSG00000175471	411	356	337	13	2	2	6	9.23	7.49	8.36	0.13	0.03	0.02	0.06	8.36	0.06	-7.1224	2.36e-46	1.07e-44	MCTP1	-	-	-
ENSG00000159166	2	1	0	5854	4303	5792	7041	0.04	0.03	0	113.17	118.97	125.79	150.09	0.0233333	127.005	12.4102	2.4e-46	1.08e-44	LAD1	-	-	-
ENSG00000213186	98	116	122	2050	1148	1283	1269	1.64	2.53	1.87	29.98	25.47	22.05	22.71	2.01333	25.0525	3.6373	2.54e-46	1.14e-44	TRIM59	-	-	-
ENSG00000115252	1551	1374	868	0	4	0	1	32.87	36.46	21.07	0	0.11	0	0.03	30.1333	0.035	-9.74979	3.43e-46	1.54e-44	PDE1A	Metabolism;Organismal Systems;Environmental Information Processing;Metabolism;Human Diseases;Organismal Systems;Organismal Systems	Global and overview maps;Sensory system;Signal transduction;Nucleotide metabolism;Substance dependence;Sensory system;Endocrine system	K13755;K13755;K13755;K13755;K13755;K13755;K13755
ENSG00000118971	3	1	0	2566	2207	3801	3547	0.02	0.01	0	18.42	22.76	28.67	28.13	0.01	24.495	11.2583	3.95e-46	1.77e-44	CCND2	Human Diseases;Environmental Information Processing;Human Diseases;Human Diseases;Human Diseases;Human Diseases;Human Diseases;Cellular Processes;Human Diseases;Environmental Information Processing;Environmental Information Processing;Cellular Processes;Environmental Information Processing;Human Diseases;Environmental Information Processing;Cellular Processes;Organismal Systems;Cellular Processes…	Cancers;Signal transduction;Infectious diseases;Infectious diseases;Cancers;Infectious diseases;Cancers;Cellular community - eukaryotes;Cancers;Signal transduction;Signal transduction;Cell growth and death;Signal transduction;Infectious diseases;Signal transduction;Cell growth and death;Endocrine system;Cell growth and death;Signal transduction	K10151;K10151;K10151;K10151;K10151;K10151;K10151;K10151;K10151;K10151;K10151;K10151;K10151;K10151;K10151;K10151;K10151;K10151;K10151
ENSG00000026025	29665	22706	32094	145	38	10	23	819.32	792.07	1064.13	3.62	1.35	0.26	0.62	891.84	1.4625	-9.2522	5.62e-46	2.51e-44	VIM	Human Diseases;Human Diseases	Infectious diseases;Cancers	K07606;K07606
ENSG00000100968	1191	873	527	1	5	2	0	22.44	20.78	11.94	0.03	0.2	0.04	0	18.3867	0.0675	-8.08956	6.04e-46	2.69e-44	NFATC4	Human Diseases;Human Diseases;Human Diseases;Human Diseases;Organismal Systems;Environmental Information Processing;Environmental Information Processing;Human Diseases;Cellular Processes;Organismal Systems;Organismal Systems	Infectious diseases;Infectious diseases;Infectious disease: viral;Infectious diseases;Development;Signal transduction;Signal transduction;Infectious diseases;Cell growth and death;Endocrine system;Immune system	K17334;K17334;K17334;K17334;K17334;K17334;K17334;K17334;K17334;K17334;K17334
ENSG00000152939	101	78	90	958	534	675	819	1.51	1.37	1.41	13.2	10.63	9.83	12.39	1.43	11.5125	3.00911	7.97e-46	3.54e-44	MARVELD2	Cellular Processes	Cellular community - eukaryotes	K17291
ENSG00000198331	34	14	22	654	385	430	448	1.21	0.63	0.94	20.99	17.69	14.51	15.87	0.926667	17.265	4.21966	8.18e-46	3.62e-44	HYLS1	-	-	-
ENSG00000264230	340	277	471	4036	3295	4491	4424	8.96	9.37	14.86	99.42	115.36	115.65	120.09	11.0633	112.63	3.34773	9.34e-46	4.13e-44	ANXA8L1	-	-	-
ENSG00000187098	755	604	776	88	48	51	88	9.22	9.44	14.08	1.2	0.98	0.52	1.43	10.9133	1.0325	-3.40188	9.81e-46	4.32e-44	MITF	Human Diseases;Human Diseases;Organismal Systems;Organismal Systems;Human Diseases;Cellular Processes	Cancers;Cancers;Development;Endocrine system;Cancers;Transport and catabolism	K09455;K09455;K09455;K09455;K09455;K09455
ENSG00000163132	351	343	277	3	5	7	12	9.35	11.54	8.84	0.07	0.17	0.18	0.32	9.91	0.185	-5.74329	1.06e-45	4.65e-44	MSX1	Human Diseases	Infectious diseases	K09341
ENSG00000168938	1006	804	669	141	94	169	148	38.11	38.46	30.35	4.82	4.61	6.07	5.59	35.64	5.2725	-2.75694	1.06e-45	4.66e-44	PPIC	-	-	-
ENSG00000163536	284	187	237	17	11	19	12	9.52	8.78	10.85	0.47	1.02	0.58	0.54	9.71667	0.6525	-3.89641	1.15e-45	5.03e-44	SERPINI1	-	-	-
ENSG00000104267	183	157	71	14825	10115	18809	5057	6.05	6.86	3.1	443.69	435.32	592.36	167.79	5.33667	409.79	6.2628	1.17e-45	5.1e-44	CA2	Metabolism;Organismal Systems;Organismal Systems;Organismal Systems;Organismal Systems;Organismal Systems;Metabolism	Global and overview maps;Digestive system;Digestive system;Digestive system;Excretory system;Excretory system;Energy metabolism	K18245;K18245;K18245;K18245;K18245;K18245;K18245
ENSG00000179750	77	95	90	2505	1933	1335	2430	2.49	3.88	3.5	72.8	81	40.9	78.28	3.29	68.245	4.37456	1.33e-45	5.78e-44	APOBEC3B	Human Diseases	Infectious disease: viral	K18750
ENSG00000240694	1846	1173	815	0	2	2	1	20.17	16.18	10.66	0	0.03	0.02	0.01	15.67	0.015	-10.0288	1.35e-45	5.87e-44	PNMA2	-	-	-
ENSG00000139629	32	22	29	482	434	501	666	0.35	0.28	1.21	7.78	8.62	9.06	11.33	0.613333	9.1975	3.9065	1.55e-45	6.7e-44	GALNT6	Metabolism;Metabolism;Metabolism	Global and overview maps;Glycan biosynthesis and metabolism;Glycan biosynthesis and metabolism	K00710;K00710;K00710
ENSG00000157227	288	193	75	8005	7400	13122	9393	4.96	4.5	1.63	129.34	172.67	221.38	170.29	3.69667	173.42	5.5519	1.93e-45	8.35e-44	MMP14	Environmental Information Processing;Organismal Systems;Organismal Systems	Signal transduction;Endocrine system;Endocrine system	K07763;K07763;K07763
ENSG00000182158	3801	3212	2737	546	371	731	473	26.71	28.31	23.08	3.53	3.48	5.14	3.5	26.0333	3.9125	-2.7342	2.06e-45	8.89e-44	CREB3L2	Environmental Information Processing;Human Diseases;Human Diseases;Organismal Systems;Human Diseases;Human Diseases;Environmental Information Processing;Human Diseases;Human Diseases;Environmental Information Processing;Human Diseases;Human Diseases;Organismal Systems;Organismal Systems;Organismal Systems;Organismal Systems;Environmental Information Processing;Organismal Systems;Organismal System…	Signal transduction;Infectious diseases;Neurodegenerative diseases;Environmental adaptation;Infectious diseases;Infectious diseases;Signal transduction;Cancers;Substance dependence;Signal transduction;Infectious diseases;Endocrine and metabolic diseases;Circulatory system;Endocrine system;Nervous system;Endocrine system;Signal transduction;Endocrine system;Nervous system;Signal transduction;Endoc…	K09048;K09048;K09048;K09048;K09048;K09048;K09048;K09048;K09048;K09048;K09048;K09048;K09048;K09048;K09048;K09048;K09048;K09048;K09048;K09048;K09048;K09048;K09048;K09048;K09048;K09048;K09048;K09048;K09048;K09048;K09048;K09048;K09048
ENSG00000240065	6	5	6	662	681	1122	489	0.3	0.32	0.51	34.1	44.83	54.03	25.62	0.376667	39.645	6.71771	2.41e-45	1.04e-43	PSMB9	Genetic Information Processing	Folding, sorting and degradation	K02741
ENSG00000134531	541	400	693	7569	6794	8195	10900	8.06	7.72	13.21	84.2	103.98	91.23	128.98	9.66333	102.097	3.40128	3.03e-45	1.3e-43	EMP1	-	-	-
ENSG00000103202	934	782	787	95	91	66	105	48.05	50.83	48.54	4.45	6.09	3.21	5.43	49.14	4.795	-3.3573	3.3e-45	1.41e-43	NME4	Metabolism;Metabolism;Metabolism;Metabolism	Global and overview maps;Nucleotide metabolism;Xenobiotics biodegradation and metabolism;Nucleotide metabolism	K00940;K00940;K00940;K00940
ENSG00000065413	290	244	261	3	2	10	5	2.89	2.81	3.62	0.12	0.02	0.1	0.15	3.10667	0.0975	-4.99382	3.83e-45	1.63e-43	ANKRD44	-	-	-
ENSG00000155016	314	261	214	5	3	4	3	3.43	3.57	2.97	0.06	0.06	0.05	0.03	3.32333	0.05	-6.05456	5.39e-45	2.29e-43	CYP2U1	Metabolism;Metabolism	Global and overview maps;Lipid metabolism	K07422;K07422
ENSG00000013619	328	218	281	22	19	15	23	3.61	3.01	3.74	0.21	0.46	0.16	0.25	3.45333	0.27	-3.67696	5.7e-45	2.42e-43	MAMLD1	-	-	-
ENSG00000092445	2333	1764	2097	717	532	602	681	26.31	25.56	28.76	7.73	8.18	6.46	8.48	26.8767	7.7125	-1.80108	6.3e-45	2.67e-43	TYRO3	-	-	-
ENSG00000163947	191	176	137	1429	958	1064	1163	2.89	3.78	2.46	19.06	19.85	15.02	17.48	3.04333	17.8525	2.5524	6.88e-45	2.9e-43	ARHGEF3	-	-	-
ENSG00000188313	297	261	256	1682	990	1280	1315	10.65	11.53	10.67	50.79	41.58	40.1	45.93	10.95	44.6	2.02611	1.04e-44	4.36e-43	PLSCR1	-	-	-
ENSG00000135597	398	311	354	1633	1032	1547	1305	7.26	7.4	7.5	27.75	24.54	26.26	24.05	7.38667	25.65	1.79596	1.37e-44	5.74e-43	REPS1	-	-	-
ENSG00000151651	11	5	2	1634	1316	1232	3757	0.18	0.1	0.04	23.94	27.15	18.81	59.92	0.106667	32.455	8.24919	1.93e-44	8.07e-43	ADAM8	-	-	-
ENSG00000103811	55	56	31	1499	1230	2575	1140	2.16	2.84	1.43	51.26	60.73	91.95	44.52	2.14333	62.115	4.85701	2.23e-44	9.31e-43	CTSH	Cellular Processes;Cellular Processes	Cell growth and death;Transport and catabolism	K01366;K01366
ENSG00000196405	285	237	222	8	5	6	1	6.97	7.15	6.87	0.21	0.26	0.16	0.03	6.99667	0.165	-5.40613	2.79e-44	1.16e-42	EVL	Environmental Information Processing	Signal transduction	K23487
ENSG00000067560	15884	12697	13420	6559	4721	5783	6288	451.17	456.31	456.4	167.83	172.75	154.99	177.99	454.627	168.39	-1.43288	3.69e-44	1.53e-42	RHOA	Human Diseases;Human Diseases;Human Diseases;Cellular Processes;Human Diseases;Environmental Information Processing;Human Diseases;Environmental Information Processing;Environmental Information Processing;Human Diseases;Environmental Information Processing;Cellular Processes;Human Diseases;Human Diseases;Cellular Processes;Organismal Systems;Organismal Systems;Organismal Systems;Cellular Processe…	Cancers;Infectious diseases;Infectious diseases;Transport and catabolism;Infectious diseases;Signal transduction;Infectious diseases;Signal transduction;Signal transduction;Infectious diseases;Signal transduction;Cell motility;Cancers;Cancers;Cellular community - eukaryotes;Immune system;Development;Immune system;Cellular community - eukaryotes;Cancers;Signal transduction;Signal transduction;Sign…	K04513;K04513;K04513;K04513;K04513;K04513;K04513;K04513;K04513;K04513;K04513;K04513;K04513;K04513;K04513;K04513;K04513;K04513;K04513;K04513;K04513;K04513;K04513;K04513;K04513;K04513;K04513;K04513;K04513;K04513;K04513;K04513;K04513;K04513;K04513;K04513;K04513;K04513;K04513;K04513
ENSG00000163694	130	110	113	1300	763	1032	759	1.38	1.7	1.39	13.81	12.35	11.69	9.35	1.49	11.8	2.9854	4.09e-44	1.7e-42	RBM47	-	-	-
ENSG00000143507	314	245	248	2953	2219	1878	2275	7.08	6.71	6.83	57.81	61.58	41.22	49.82	6.87333	52.6075	2.93619	4.37e-44	1.81e-42	DUSP10	Environmental Information Processing	Signal transduction	K20216
ENSG00000198435	71	58	46	1524	1217	2087	877	1.39	1.43	1.08	26.9	30.85	38.7	17.1	1.3	28.3875	4.44867	4.76e-44	1.96e-42	NRARP	-	-	-
ENSG00000277586	4	2	0	2003	1249	1011	1209	0.06	0.04	0	26.05	23.33	13.81	17.37	0.0333333	20.14	9.23888	5.18e-44	2.13e-42	NEFL	Human Diseases	Neurodegenerative diseases	K04572
ENSG00000101266	2197	1697	1901	7003	4766	5987	6183	50.75	47.83	45.25	136.71	135.98	117.83	142.09	47.9433	133.153	1.47368	5.31e-44	2.18e-42	CSNK2A1	Human Diseases;Environmental Information Processing;Environmental Information Processing;Human Diseases;Human Diseases;Genetic Information Processing;Cellular Processes;Cellular Processes	Neurodegenerative diseases;Signal transduction;Signal transduction;Infectious diseases;Cancer: overview;Translation;Cellular community - eukaryotes;Transport and catabolism	K03097;K03097;K03097;K03097;K03097;K03097;K03097;K03097
ENSG00000114541	3	3	1	968	591	1067	671	0.04	0.04	0.01	11.76	10.2	13.44	11.39	0.03	11.6975	8.60702	5.76e-44	2.36e-42	FRMD4B	-	-	-
ENSG00000174939	300	233	223	3	6	3	3	12.97	13.23	12.82	0.08	0.32	0.08	0.23	13.0067	0.1775	-6.19529	5.96e-44	2.44e-42	ASPHD1	-	-	-
ENSG00000198363	15074	11424	10523	3752	2556	2692	3210	224.2	211.69	188.17	48.95	48.38	37.98	46.85	208.02	45.54	-2.19152	7.27e-44	2.96e-42	ASPH	Environmental Information Processing;Organismal Systems	Signal transduction;Circulatory system	K00476;K00476
ENSG00000178202	1065	911	1016	248	143	178	236	13.14	14.44	16.04	2.72	2.25	2.05	2.86	14.54	2.47	-2.55744	7.73e-44	3.14e-42	POGLUT3	-	-	-
ENSG00000105245	853	732	796	217	153	156	191	20.66	21.17	21.63	4.59	4.93	3.64	4.29	21.1533	4.3625	-2.27766	8.37e-44	3.4e-42	NUMBL	Environmental Information Processing	Signal transduction	K06057
ENSG00000123080	2167	1909	1260	182	105	187	93	80.89	85.87	51.99	4.9	4.16	5.11	2.86	72.9167	4.2575	-4.09817	1.09e-43	4.42e-42	CDKN2C	Human Diseases;Human Diseases;Human Diseases;Cellular Processes;Human Diseases	Cancers;Infectious diseases;Endocrine and metabolic diseases;Cell growth and death;Drug resistance	K06622;K06622;K06622;K06622;K06622
ENSG00000123892	151	107	105	1433	1136	2403	1641	5.65	4.88	4.66	46.9	53.1	82.73	59.64	5.06333	60.5925	3.58098	1.37e-43	5.55e-42	RAB38	-	-	-
ENSG00000101160	6200	4583	4418	1935	1424	1876	1910	205.45	191.04	177.49	55.53	57.93	57.02	61.95	191.327	58.1075	-1.71924	1.41e-43	5.68e-42	CTSZ	Cellular Processes;Cellular Processes	Cell growth and death;Transport and catabolism	K08568;K08568
ENSG00000187498	37791	28835	25425	1647	1460	890	2191	299.26	288.48	240.8	11.84	15.99	6.69	17.25	276.18	12.9425	-4.41542	1.49e-43	6e-42	COL4A1	Human Diseases;Environmental Information Processing;Human Diseases;Cellular Processes;Human Diseases;Organismal Systems;Human Diseases;Organismal Systems;Human Diseases;Environmental Information Processing	Cancers;Signal transduction;Infectious diseases;Cellular community - eukaryotes;Infectious diseases;Endocrine system;Endocrine and metabolic diseases;Digestive system;Cancers;Signaling molecules and interaction	K06237;K06237;K06237;K06237;K06237;K06237;K06237;K06237;K06237;K06237
ENSG00000137648	3	3	0	2451	2266	5460	1484	0.1	0.21	0	52.41	70.64	120.01	36.88	0.103333	69.985	9.4036	1.7e-43	6.81e-42	TMPRSS4	Human Diseases	Infectious diseases	K09635
ENSG00000144810	1519	1060	497	2	0	3	2	24.5	19.05	10.6	0.03	0	0.07	0.11	18.05	0.0525	-8.42547	1.9e-43	7.6e-42	COL8A1	-	-	-
ENSG00000157557	5797	4785	4781	1127	753	1284	1352	96.5	100.3	95.25	18.11	17.8	20.95	24.88	97.35	20.435	-2.25214	2.74e-43	1.09e-41	ETS2	Environmental Information Processing;Human Diseases	Signal transduction;Infectious diseases	K21932;K21932
ENSG00000115267	25	12	18	740	353	645	384	0.47	0.3	0.42	10.36	7.05	9.39	6.06	0.396667	8.215	4.37226	3.41e-43	1.36e-41	IFIH1	Human Diseases;Human Diseases;Human Diseases;Human Diseases;Organismal Systems	Infectious diseases;Infectious diseases;Infectious diseases;Infectious diseases;Immune system	K12647;K12647;K12647;K12647;K12647
ENSG00000136840	877	669	987	142	125	135	136	27.4	26.4	36.56	4.26	5.32	4.11	4.34	30.12	4.5075	-2.74032	4.13e-43	1.64e-41	ST6GALNAC4	Metabolism;Metabolism	Global and overview maps;Glycan biosynthesis and metabolism	K03374;K03374
ENSG00000198729	4	2	0	959	717	1037	753	0.09	0.06	0	20.15	21.63	22.89	17.47	0.05	20.535	8.68194	4.82e-43	1.91e-41	PPP1R14C	-	-	-
ENSG00000184349	654	459	423	95	76	81	70	11.16	10.82	7.29	0.82	1.84	0.74	0.67	9.75667	1.0175	-3.26136	1.06e-42	4.18e-41	EFNA5	Environmental Information Processing;Environmental Information Processing;Environmental Information Processing;Environmental Information Processing;Organismal Systems;Human Diseases	Signal transduction;Signal transduction;Signal transduction;Signal transduction;Development;Cancers	K05462;K05462;K05462;K05462;K05462;K05462
ENSG00000156711	101	62	28	2133	1796	2795	1733	0.83	0.64	0.27	17.51	20.28	22.14	14.4	0.58	18.5825	5.00175	1.1e-42	4.35e-41	MAPK13	Environmental Information Processing;Human Diseases;Human Diseases;Human Diseases;Human Diseases;Organismal Systems;Human Diseases;Environmental Information Processing;Human Diseases;Human Diseases;Human Diseases;Human Diseases;Organismal Systems;Human Diseases;Cellular Processes;Organismal Systems;Organismal Systems;Cellular Processes;Human Diseases;Human Diseases;Organismal Systems;Environmenta…	Signal transduction;Infectious diseases;Infectious diseases;Infectious diseases;Infectious diseases;Environmental adaptation;Infectious diseases;Signal transduction;Infectious disease: viral;Infectious diseases;Cancers;Infectious diseases;Immune system;Infectious diseases;Cell growth and death;Nervous system;Circulatory system;Cellular community - eukaryotes;Infectious diseases;Cardiovascular dis…	K04441;K04441;K04441;K04441;K04441;K04441;K04441;K04441;K04441;K04441;K04441;K04441;K04441;K04441;K04441;K04441;K04441;K04441;K04441;K04441;K04441;K04441;K04441;K04441;K04441;K04441;K04441;K04441;K04441;K04441;K04441;K04441;K04441;K04441;K04441;K04441;K04441;K04441;K04441;K04441;K04441;K04441;K04441;K04441;K04441;K04441;K04441;K04441;K04441;K04441;K04441;K04441;K04441
ENSG00000117298	12370	8845	6736	1567	1201	1910	1542	141.47	128.87	90.39	16.81	17.87	21.25	17.99	120.243	18.48	-2.70192	1.19e-42	4.69e-41	ECE1	-	-	-
ENSG00000107331	3932	2845	2124	250	213	405	239	25.1	23.06	16.28	1.49	1.75	2.44	1.61	21.48	1.8225	-3.559	1.54e-42	6.06e-41	ABCA2	Cellular Processes;Environmental Information Processing	Transport and catabolism;Membrane transport	K05642;K05642
ENSG00000120820	524	462	306	7	1	4	0	14.67	16.07	10.27	0.21	0.04	0.12	0	13.67	0.0925	-7.20734	1.57e-42	6.13e-41	GLT8D2	-	-	-
ENSG00000185070	486	386	322	36	15	19	35	3.66	3.65	2.91	0.3	0.15	0.16	0.25	3.40667	0.215	-3.98595	1.9e-42	7.44e-41	FLRT2	-	-	-
ENSG00000167925	301	245	247	6	2	12	3	7.39	6.68	6.45	0.12	0.06	0.56	0.06	6.84	0.2	-5.09592	2.67e-42	1.04e-40	GHDC	-	-	-
ENSG00000141052	2157	2066	1884	0	2	0	1	14.21	17.98	18.41	0	0.05	0	0.01	16.8667	0.015	-10.135	2.9e-42	1.13e-40	MYOCD	-	-	-
ENSG00000185261	237	208	216	22	12	16	23	2.36	2.71	2.34	0.41	0.32	0.23	0.52	2.47	0.37	-2.73891	2.94e-42	1.14e-40	KIAA0825	-	-	-
ENSG00000166401	185	153	180	1476	967	1971	1544	4.94	3.41	4.73	27.88	27.4	37.74	30.38	4.36	30.85	2.82287	3.2e-42	1.24e-40	SERPINB8	-	-	-
ENSG00000103044	3	6	4	1398	803	604	1834	0.04	0.09	0.06	17.92	14.2	7.7	25.53	0.0633333	16.3375	8.01101	3.33e-42	1.29e-40	HAS3	-	-	-
ENSG00000167889	375	342	266	3	5	0	6	5.13	5.92	4.2	0.03	0.11	0	0.11	5.08333	0.0625	-6.34577	3.38e-42	1.3e-40	MGAT5B	Metabolism;Metabolism;Metabolism	Global and overview maps;Glycan biosynthesis and metabolism;Glycan biosynthesis and metabolism	K09661;K09661;K09661
ENSG00000165474	10	6	1	567	531	1133	844	0.23	0.17	0.03	11.54	15.52	24.23	18.98	0.143333	17.5675	6.93739	3.55e-42	1.36e-40	GJB2	Human Diseases	Infectious diseases	K07621
ENSG00000171345	132	80	45	11115	12753	25968	4713	4.91	3.79	2	373.67	615.87	917.15	175.22	3.56667	520.477	7.18912	4.57e-42	1.75e-40	KRT19	Human Diseases;Organismal Systems	Infectious diseases;Endocrine system	K07604;K07604
ENSG00000180263	79	85	63	1966	1084	2655	1191	0.99	0.94	0.91	11.68	9.38	14.84	9.33	0.946667	11.3075	3.57828	4.65e-42	1.78e-40	FGD6	-	-	-
ENSG00000168502	490	407	402	51	59	55	62	4.86	5.18	4.86	0.43	0.77	0.57	0.66	4.96667	0.6075	-3.03132	4.99e-42	1.9e-40	MTCL1	-	-	-
ENSG00000166833	4260	3448	2522	58	31	125	28	26.87	28.34	19.71	0.27	0.22	0.8	0.17	24.9733	0.365	-6.09635	5.15e-42	1.96e-40	NAV2	-	-	-
ENSG00000119522	1323	1033	1021	262	221	317	308	25.61	24.81	24.87	4.89	5.59	6.22	7.68	25.0967	6.095	-2.0418	5.45e-42	2.07e-40	DENND1A	-	-	-
ENSG00000106976	2348	1829	1732	55	53	78	17	34.07	36.4	30.15	0.66	0.9	1.11	0.21	33.54	0.72	-5.54174	6.08e-42	2.31e-40	DNM1	Cellular Processes;Environmental Information Processing;Organismal Systems;Human Diseases;Organismal Systems	Transport and catabolism;Signal transduction;Nervous system;Infectious diseases;Excretory system	K01528;K01528;K01528;K01528;K01528
ENSG00000163032	1	3	1	1806	1037	1698	958	0.05	0.08	0.03	38.02	30.05	36.29	25.88	0.0533333	32.56	9.25385	6.27e-42	2.37e-40	VSNL1	-	-	-
ENSG00000135046	3491	3069	3371	12307	7883	11402	10285	128.94	143.66	149.03	410.55	377.15	399.08	380.06	140.543	391.71	1.47877	6.65e-42	2.51e-40	ANXA1	-	-	-
ENSG00000163624	130	122	106	1108	744	1335	848	1.56	1.85	1.52	11.99	11.56	15.17	10.31	1.64333	12.2575	2.89897	7.85e-42	2.95e-40	CDS1	Metabolism;Environmental Information Processing;Metabolism	Global and overview maps;Signal transduction;Lipid metabolism	K00981;K00981;K00981
ENSG00000166313	536	479	427	0	3	2	1	10.7	12.61	10.98	0	0.09	0.04	0.04	11.43	0.0425	-8.07115	8.73e-42	3.28e-40	APBB1	Human Diseases	Neurodegenerative diseases	K04529
ENSG00000089351	1035	825	713	45	33	84	32	23.06	24.2	20.58	1.57	1.79	2.27	0.98	22.6133	1.6525	-3.77445	8.97e-42	3.36e-40	GRAMD1A	-	-	-
ENSG00000099260	384	316	289	17	14	10	4	8.62	8.87	7.66	0.41	0.42	0.21	0.11	8.38333	0.2875	-4.86589	1.02e-41	3.8e-40	PALMD	-	-	-
ENSG00000182986	396	294	337	1	1	5	1	5.47	4.95	5.24	0.01	0.01	0.04	0.01	5.22	0.0175	-8.22055	1.08e-41	4.01e-40	ZNF320	Human Diseases	Infectious diseases	K09228
ENSG00000153814	389	331	298	13	6	15	2	6.55	6.94	6.09	0.19	0.37	0.25	0.04	6.52667	0.2125	-4.94081	1.68e-41	6.25e-40	JAZF1	-	-	-
ENSG00000112773	2421	1895	1465	241	171	197	114	22.39	22.16	16.26	2.02	2.07	1.72	1.05	20.27	1.715	-3.56307	1.76e-41	6.54e-40	TENT5A	-	-	-
ENSG00000006740	299	235	279	9	13	22	15	3.74	4.07	4.42	0.26	0.24	0.26	0.18	4.07667	0.235	-4.11666	1.89e-41	7.01e-40	ARHGAP44	-	-	-
ENSG00000263528	159	110	158	1018	749	1115	831	2.93	2.24	3.5	17.72	18.23	18.23	16.16	2.89	17.585	2.6052	2.05e-41	7.57e-40	IKBKE	Human Diseases;Human Diseases;Human Diseases;Human Diseases;Organismal Systems;Human Diseases;Human Diseases;Human Diseases;Human Diseases;Organismal Systems;Organismal Systems;Organismal Systems;Organismal Systems;Organismal Systems	Infectious diseases;Infectious diseases;Infectious diseases;Infectious diseases;Immune system;Infectious diseases;Infectious diseases;Infectious diseases;Infectious diseases;Immune system;Immune system;Immune system;Immune system;Immune system	K07211;K07211;K07211;K07211;K07211;K07211;K07211;K07211;K07211;K07211;K07211;K07211;K07211;K07211
ENSG00000105520	598	521	426	44	50	70	45	12.71	13.02	10.53	0.75	1.35	1.47	0.86	12.0867	1.1075	-3.44804	2.16e-41	7.97e-40	PLPPR2	-	-	-
ENSG00000083720	7455	6084	6349	1097	712	677	1179	131.19	135.85	128.56	16.53	14.9	10.75	18.8	131.867	15.245	-3.11267	2.38e-41	8.75e-40	OXCT1	Metabolism;Metabolism;Metabolism;Metabolism	Global and overview maps;Amino acid metabolism;Carbohydrate metabolism;Lipid metabolism	K01027;K01027;K01027;K01027
ENSG00000105655	9	12	10	430	342	339	279	0.29	0.57	0.35	11.32	13.2	9.92	7.7	0.403333	10.535	4.70707	3.8e-41	1.4e-39	ISYNA1	Metabolism;Metabolism	Global and overview maps;Carbohydrate metabolism	K01858;K01858
ENSG00000100285	1107	796	1204	1	2	1	0	15.07	13.68	19.63	0.01	0.04	0.01	0	16.1267	0.015	-10.0703	3.88e-41	1.42e-39	NEFH	Human Diseases	Neurodegenerative diseases	K04574
ENSG00000143819	2116	1885	1572	358	324	405	279	68.93	80.23	62.26	10.47	13.68	12.46	8.85	70.4733	11.365	-2.63248	4.56e-41	1.67e-39	EPHX1	Human Diseases;Metabolism;Organismal Systems	Cancers;Xenobiotics biodegradation and metabolism;Digestive system	K01253;K01253;K01253
ENSG00000095794	556	540	410	92	72	91	92	25.9	30.58	22.59	3.81	4.51	3.71	3.99	26.3567	4.005	-2.71829	4.7e-41	1.71e-39	CREM	Organismal Systems	Circulatory system	K09052
ENSG00000147251	293	264	274	23	18	25	10	2.36	2.65	2.57	0.18	0.18	0.19	0.08	2.52667	0.1575	-4.00381	4.94e-41	1.8e-39	DOCK11	-	-	-
ENSG00000170689	214	169	164	6	4	7	7	4.28	4.26	3.92	0.11	0.1	0.13	0.14	4.15333	0.12	-5.11316	7.03e-41	2.55e-39	HOXB9	-	-	-
ENSG00000104290	18	11	6	471	267	321	430	0.33	0.05	0.19	1.85	3.36	1.14	3.63	0.19	2.495	3.71497	7.51e-41	2.72e-39	FZD3	Human Diseases;Human Diseases;Human Diseases;Human Diseases;Organismal Systems;Human Diseases;Human Diseases;Environmental Information Processing;Environmental Information Processing;Human Diseases;Environmental Information Processing;Human Diseases;Human Diseases;Cellular Processes;Organismal Systems;Human Diseases	Cancers;Neurodegenerative diseases;Infectious diseases;Cancers;Development;Cancers;Cancers;Signal transduction;Signal transduction;Endocrine and metabolic diseases;Signal transduction;Cancers;Cancers;Cellular community - eukaryotes;Endocrine system;Cancers	K02329;K02329;K02329;K02329;K02329;K02329;K02329;K02329;K02329;K02329;K02329;K02329;K02329;K02329;K02329;K02329
ENSG00000100290	14	12	1	462	409	524	466	0.76	0.82	0.07	22.64	28.79	26.98	25.23	0.55	25.91	5.55793	7.79e-41	2.82e-39	BIK	Human Diseases	Drug resistance	K18452
ENSG00000172716	4	8	2	1619	1010	520	1215	0.06	0.18	0.03	24.61	19.62	6.77	18.49	0.09	17.3725	7.59266	8.62e-41	3.11e-39	SLFN11	-	-	-
ENSG00000176771	450	395	309	5	2	10	0	3.31	3.67	2.91	0.03	0.03	0.06	0	3.29667	0.03	-6.7799	9.71e-41	3.5e-39	NCKAP5	-	-	-
ENSG00000116962	4329	2777	3056	156	183	347	164	38.85	31.54	32.81	1.28	2.12	2.93	1.5	34.4	1.9575	-4.13532	1.02e-40	3.65e-39	NID1	-	-	-
ENSG00000021355	705	519	411	5047	3992	6937	4363	14.71	13.68	10.27	95.02	107.93	137.21	90.74	12.8867	107.725	3.0634	1.22e-40	4.37e-39	SERPINB1	-	-	-
ENSG00000165300	972	698	549	0	4	0	1	9.15	7.85	6.19	0	0.05	0	0.01	7.73	0.015	-9.00936	1.32e-40	4.71e-39	SLITRK5	-	-	-
ENSG00000184922	2341	1834	1601	24	8	2	2	39.52	38.21	31.05	0.55	0.18	0.04	0.04	36.26	0.2025	-7.48431	1.52e-40	5.43e-39	FMNL1	-	-	-
ENSG00000127863	831	652	324	4	2	0	3	10.13	10.14	4.78	0.04	0.05	0	0.04	8.35	0.0325	-8.00519	1.58e-40	5.64e-39	TNFRSF19	Environmental Information Processing	Signaling molecules and interaction	K05155
ENSG00000157168	29	38	49	2718	1748	1654	5044	0.78	1.15	1.38	44.09	44.93	29.72	92.18	1.10333	52.73	5.57868	1.66e-40	5.89e-39	NRG1	Environmental Information Processing;Human Diseases	Signal transduction;Drug resistance	K05455;K05455
ENSG00000176678	661	503	397	10	7	3	19	8.36	7.53	4.98	0.09	0.1	0.03	0.2	6.95667	0.105	-6.04993	2.06e-40	7.32e-39	FOXL1	-	-	-
ENSG00000242265	8637	6947	5460	138	134	203	39	69.65	70.94	53.62	1.2	1.39	1.55	0.32	64.7367	1.115	-5.85947	2.42e-40	8.55e-39	PEG10	-	-	-
ENSG00000116191	200	187	195	2699	1550	3266	1671	1.48	1.62	2.14	17.63	15.16	24.67	11.48	1.74667	17.235	3.30267	2.99e-40	1.06e-38	RALGPS2	-	-	-
ENSG00000173705	504	357	442	2	3	1	0	5.66	5.67	6.12	0.02	0.04	0.01	0	5.81667	0.0175	-8.37669	3.42e-40	1.21e-38	SUSD5	-	-	-
ENSG00000162409	615	520	503	0	3	1	1	3.4	3.63	3.33	0	0.02	0.01	0.01	3.45333	0.01	-8.43185	3.79e-40	1.33e-38	PRKAA2	Environmental Information Processing;Organismal Systems;Cellular Processes;Human Diseases;Environmental Information Processing;Organismal Systems;Cellular Processes;Organismal Systems;Human Diseases;Environmental Information Processing;Environmental Information Processing;Environmental Information Processing;Human Diseases;Organismal Systems;Organismal Systems;Human Diseases;Organismal Systems;Or…	Signal transduction;Environmental adaptation;Cellular community - eukaryotes;Endocrine and metabolic diseases;Signal transduction;Endocrine system;Transport and catabolism;Endocrine system;Cardiovascular diseases;Signal transduction;Signal transduction;Signal transduction;Endocrine and metabolic diseases;Endocrine system;Aging;Cardiovascular diseases;Endocrine system;Aging;Environmental adaptation	K07198;K07198;K07198;K07198;K07198;K07198;K07198;K07198;K07198;K07198;K07198;K07198;K07198;K07198;K07198;K07198;K07198;K07198;K07198
ENSG00000141429	5788	4757	4196	1853	1158	1510	1704	104.63	111.13	94.11	28.36	26.59	23.87	28.81	103.29	26.9075	-1.94062	3.89e-40	1.36e-38	GALNT1	Metabolism;Metabolism;Metabolism	Global and overview maps;Glycan biosynthesis and metabolism;Glycan biosynthesis and metabolism	K00710;K00710;K00710
ENSG00000169554	339	244	324	9	1	1	3	4	3.61	4.77	0.11	0.04	0.02	0.04	4.12667	0.0525	-6.29652	3.89e-40	1.36e-38	ZEB2	Human Diseases	Cancers	K23560
ENSG00000184979	20	9	13	274	205	280	250	0.56	0.32	0.43	6.87	7.39	7.38	6.93	0.436667	7.1425	4.03182	3.9e-40	1.36e-38	USP18	-	-	-
ENSG00000198846	253	189	228	4	3	2	3	3.21	3.03	3.46	0.05	0.05	0.02	0.04	3.23333	0.04	-6.33688	3.97e-40	1.39e-38	TOX	-	-	-
ENSG00000122729	1580	1192	1299	477	344	496	357	21.87	20.8	21.66	5.84	6.11	6.4	4.9	21.4433	5.8125	-1.8833	4.57e-40	1.59e-38	ACO1	Metabolism;Metabolism;Metabolism;Metabolism;Metabolism;Metabolism	Global and overview maps;Global and overview maps;Global and overview maps;Carbohydrate metabolism;Carbohydrate metabolism;Global and overview maps	K01681;K01681;K01681;K01681;K01681;K01681
ENSG00000051523	1022	859	707	248	185	247	207	74.22	78.82	74.73	16.37	17.37	17.23	15.32	75.9233	16.5725	-2.19575	5.84e-40	2.03e-38	CYBA	Cellular Processes;Organismal Systems;Human Diseases;Human Diseases;Organismal Systems;Organismal Systems	Transport and catabolism;Immune system;Infectious diseases;Cardiovascular diseases;Development;Immune system	K08009;K08009;K08009;K08009;K08009;K08009
ENSG00000111846	337	311	387	2	1	6	0	3.98	4.56	5.37	0.02	0.02	0.2	0	4.63667	0.06	-6.27198	6.83e-40	2.37e-38	GCNT2	Metabolism;Metabolism	Global and overview maps;Glycan biosynthesis and metabolism	K00742;K00742
ENSG00000158050	354	307	250	3	2	0	4	10.86	11.89	9.18	0.08	0.08	0	0.12	10.6433	0.07	-7.24838	7.18e-40	2.49e-38	DUSP2	Environmental Information Processing	Signal transduction	K04459
ENSG00000171004	1712	1428	1818	0	2	0	1	20.32	21.17	25.9	0	0.04	0	0.03	22.4633	0.0175	-10.326	7.38e-40	2.55e-38	HS6ST2	Metabolism	Glycan biosynthesis and metabolism	K08102
ENSG00000121552	3	3	0	875	724	1341	752	0.21	0.26	0	54.8	65.08	88.19	52.04	0.156667	65.0275	8.69721	8.19e-40	2.82e-38	CSTA	-	-	-
ENSG00000133818	518	445	550	2320	1548	2206	2001	16.18	18.4	21.52	69.51	67.56	66.44	66.77	18.7	67.57	1.85334	1.15e-39	3.97e-38	RRAS2	Environmental Information Processing;Environmental Information Processing;Environmental Information Processing;Environmental Information Processing;Cellular Processes;Human Diseases;Cellular Processes;Cellular Processes;Environmental Information Processing;Organismal Systems;Cellular Processes	Signal transduction;Signal transduction;Signal transduction;Signal transduction;Cell motility;Cancers;Cell growth and death;Transport and catabolism;Signal transduction;Immune system;Transport and catabolism	K07830;K07830;K07830;K07830;K07830;K07830;K07830;K07830;K07830;K07830;K07830
ENSG00000111679	17	21	8	844	713	1247	501	0.57	0.63	0.23	18.86	22.5	28.61	12.02	0.476667	20.4975	5.42632	1.3e-39	4.47e-38	PTPN6	Human Diseases;Human Diseases;Organismal Systems;Environmental Information Processing;Organismal Systems;Human Diseases;Organismal Systems;Human Diseases;Cellular Processes	Infectious diseases;Cancers;Immune system;Signal transduction;Immune system;Infectious diseases;Immune system;Cancer: overview;Cellular community - eukaryotes	K05697;K05697;K05697;K05697;K05697;K05697;K05697;K05697;K05697
ENSG00000184500	489	394	385	7	10	17	2	7.48	7.6	7.1	0.27	0.23	0.29	0.03	7.39333	0.205	-5.17253	1.57e-39	5.38e-38	PROS1	Organismal Systems	Immune system	K03908
ENSG00000068001	1375	1184	1196	370	300	347	409	41.65	41.07	38.88	9.74	12.46	10.73	10.61	40.5333	10.885	-1.89677	2.36e-39	8.07e-38	HYAL2	Metabolism;Cellular Processes;Metabolism	Global and overview maps;Transport and catabolism;Glycan biosynthesis and metabolism	K01197;K01197;K01197
ENSG00000125834	530	365	341	2485	1819	2757	2006	4.23	3.68	3.26	17.91	19.03	20.94	15.97	3.72333	18.4625	2.30993	2.54e-39	8.66e-38	STK35	-	-	-
ENSG00000079308	406	386	299	34	35	51	38	3.06	3.08	3.36	0.41	0.49	0.38	0.28	3.16667	0.39	-3.02142	2.59e-39	8.82e-38	TNS1	-	-	-
ENSG00000167566	754	592	628	6	12	31	12	8.18	8.16	8.12	0.06	0.16	0.31	0.13	8.15333	0.165	-5.62685	2.8e-39	9.5e-38	NCKAP5L	-	-	-
ENSG00000119771	273	245	199	4	2	2	3	2.7	3.11	2.48	0.06	0.03	0.02	0.04	2.76333	0.0375	-6.20338	3.71e-39	1.26e-37	KLHL29	-	-	-
ENSG00000164236	153	119	79	1752	1413	1233	1881	0.82	0.81	0.51	8.52	9.87	6.3	10.1	0.713333	8.6975	3.60795	4.31e-39	1.46e-37	ANKRD33B	-	-	-
ENSG00000188910	79	57	100	1531	1098	1433	2394	1.96	1.88	2.83	35.03	36.15	34.99	59.65	2.22333	41.455	4.22075	4.96e-39	1.67e-37	GJB3	-	-	-
ENSG00000109255	317	247	258	1430	1104	1203	1161	20.34	19.97	19.89	83.37	92.55	73.3	75.13	20.0667	81.0875	2.01468	5.38e-39	1.81e-37	NMU	Environmental Information Processing	Signaling molecules and interaction	K05249
ENSG00000135678	568	390	282	4	0	1	3	9.55	8.21	5.72	0.17	0	0.01	0.03	7.82667	0.0525	-7.21994	7.29e-39	2.45e-37	CPM	-	-	-
ENSG00000182107	2	2	0	1637	1022	1411	1121	0.03	0.03	0	19.23	17.24	17.41	14.54	0.02	17.105	9.7402	7.32e-39	2.46e-37	TMEM30B	-	-	-
ENSG00000166801	311	252	204	2699	1476	2419	1592	4.05	4.09	3.54	35.96	25.97	30.35	22.94	3.89333	28.805	2.88724	7.99e-39	2.68e-37	FAM111A	-	-	-
ENSG00000163293	11	8	5	785	327	385	724	0.11	0.1	0.06	7.83	4.13	4.52	8.21	0.09	6.1725	6.09979	8.88e-39	2.97e-37	NIPAL1	-	-	-
ENSG00000138759	2975	2182	1722	316	263	378	212	9.96	9.12	6.93	0.99	1.16	1.34	0.79	8.67	1.07	-3.01842	1.01e-38	3.37e-37	FRAS1	Environmental Information Processing	Signaling molecules and interaction	K23379
ENSG00000137819	305	257	181	4	5	3	8	3.34	4.57	2.77	0.04	0.07	0.03	0.12	3.56	0.065	-5.77529	1.15e-38	3.81e-37	PAQR5	-	-	-
ENSG00000123836	351	276	259	1304	924	1153	1081	3.05	3.4	2.47	9.9	9.59	9.78	8.79	2.97333	9.515	1.67812	1.25e-38	4.15e-37	PFKFB2	Metabolism;Organismal Systems;Environmental Information Processing;Metabolism	Global and overview maps;Endocrine system;Signal transduction;Carbohydrate metabolism	K19029;K19029;K19029;K19029
ENSG00000166387	7	6	5	617	387	858	331	0.16	0.15	0.14	10.43	9.62	14.88	6.27	0.15	10.3	6.10154	1.29e-38	4.28e-37	PPFIBP2	-	-	-
ENSG00000132698	4	1	0	1305	1416	2735	1167	0.19	0.06	0	55.3	86.17	121.76	54.63	0.0833333	79.465	9.89721	1.34e-38	4.44e-37	RAB25	-	-	-
ENSG00000168528	284	222	204	3181	2284	2441	4492	7.72	7.62	6.64	77.98	80.43	62.87	121.59	7.32667	85.7175	3.54836	1.35e-38	4.46e-37	SERINC2	-	-	-
ENSG00000137752	10	5	8	633	480	951	341	0.39	0.35	0.38	19.87	21.52	30.88	12.17	0.373333	21.11	5.82132	1.51e-38	4.98e-37	CASP1	Human Diseases;Human Diseases;Human Diseases;Organismal Systems;Human Diseases;Cellular Processes;Human Diseases;Organismal Systems;Human Diseases;Organismal Systems;Human Diseases;Human Diseases	Infectious diseases;Infectious diseases;Infectious diseases;Immune system;Infectious diseases;Cell growth and death;Infectious disease: bacterial;Immune system;Infectious diseases;Immune system;Neurodegenerative diseases;Infectious diseases	K01370;K01370;K01370;K01370;K01370;K01370;K01370;K01370;K01370;K01370;K01370;K01370
ENSG00000135346	1666	1247	1238	0	2	0	1	121.25	114.56	107.86	0	0.19	0	0.07	114.557	0.065	-10.7833	1.68e-38	5.52e-37	CGA	Environmental Information Processing;Environmental Information Processing;Human Diseases;Organismal Systems;Organismal Systems;Organismal Systems;Organismal Systems;Organismal Systems;Organismal Systems	Signaling molecules and interaction;Signal transduction;Immune diseases;Endocrine system;Endocrine system;Endocrine system;Endocrine system;Endocrine system;Endocrine system	K08522;K08522;K08522;K08522;K08522;K08522;K08522;K08522;K08522
ENSG00000169071	591	431	303	3	3	1	0	7.36	6.81	4.51	0.05	0.05	0.02	0	6.22667	0.03	-7.69735	1.71e-38	5.62e-37	ROR2	Environmental Information Processing	Signal transduction	K05123
ENSG00000164758	41	50	38	508	338	445	357	2.15	3.31	2.39	24.43	23.36	22.37	18.66	2.61667	22.205	3.08508	2.59e-38	8.48e-37	MED30	Organismal Systems	Endocrine system	K15143
ENSG00000111348	25	24	10	2295	1395	722	2393	1.1	1.33	0.53	92.62	80.39	30.87	107.5	0.986667	77.845	6.3019	2.75e-38	9e-37	ARHGDIB	Organismal Systems;Organismal Systems	Nervous system;Excretory system	K12462;K12462
ENSG00000196781	192	130	178	926	776	1033	954	4.11	6.64	4.44	17.41	21.59	22.68	19.45	5.06333	20.2825	2.00208	3.31e-38	1.08e-36	TLE1	-	-	-
ENSG00000181467	738	576	582	3106	2696	3711	2766	4.54	4.47	4.29	17.23	21.48	21.63	16.95	4.43333	19.3225	2.12382	3.37e-38	1.1e-36	RAP2B	-	-	-
ENSG00000113384	6554	5355	5208	3147	2155	2883	2906	126.54	130.56	120.67	54.84	53.96	52.87	56.03	125.923	54.425	-1.2102	3.8e-38	1.24e-36	GOLPH3	-	-	-
ENSG00000099337	12	5	15	449	324	672	362	0.11	0.06	0.16	3.66	3.79	5.75	3.26	0.11	4.115	5.22532	3.87e-38	1.26e-36	KCNK6	-	-	-
ENSG00000164889	5847	4796	5986	1963	1404	2175	1895	82.11	87.01	109.8	23.54	23.03	26.37	25.07	92.9733	24.5025	-1.92389	4.24e-38	1.37e-36	SLC4A2	Organismal Systems;Organismal Systems;Organismal Systems;Organismal Systems	Digestive system;Digestive system;Digestive system;Digestive system	K13855;K13855;K13855;K13855
ENSG00000183386	554	452	515	90	75	99	119	17.29	17.81	19.24	2.53	3.03	2.93	3.7	18.1133	3.0475	-2.57135	5.36e-38	1.73e-36	FHL3	-	-	-
ENSG00000139737	359	316	185	7	4	2	5	9.82	11.24	6.14	0.38	0.11	0.07	0.22	9.06667	0.195	-5.53903	5.36e-38	1.73e-36	SLAIN1	-	-	-
ENSG00000155974	6	1	3	767	441	1093	458	0.1	0.03	0.1	10.65	10.59	18.1	28.2	0.0766667	16.885	7.78293	5.41e-38	1.74e-36	GRIP1	-	-	-
ENSG00000148516	401	362	483	1	1	1	3	4.14	4.96	6.03	0.01	0.02	0.02	0.07	5.04333	0.03	-7.39327	5.44e-38	1.75e-36	ZEB1	Human Diseases;Human Diseases;Human Diseases	Cancers;Cancers;Cancers	K09299;K09299;K09299
ENSG00000182782	10	7	0	1578	1471	2974	802	0.25	0.22	0	35.63	47.69	70.52	20.01	0.156667	43.4625	8.11593	5.84e-38	1.88e-36	HCAR2	Environmental Information Processing	Signal transduction	K08402
ENSG00000163527	9796	7850	6891	3428	1977	2638	2568	123.25	124.71	103.83	38.91	32.22	31.46	32.2	117.263	33.6975	-1.79904	6.02e-38	1.93e-36	STT3B	Metabolism;Genetic Information Processing;Metabolism;Metabolism	Global and overview maps;Folding, sorting and degradation;Glycan biosynthesis and metabolism;Glycan biosynthesis and metabolism	K07151;K07151;K07151;K07151
ENSG00000161243	6	2	7	305	234	397	290	0.13	0.06	0.19	6.46	9.13	13.68	6.45	0.126667	8.93	6.13955	8.77e-38	2.8e-36	FBXO27	-	-	-
ENSG00000168675	873	804	609	2	0	0	2	7.61	8.72	7.39	0.01	0	0	0.02	7.90667	0.0075	-10.042	9.03e-38	2.88e-36	LDLRAD4	-	-	-
ENSG00000182580	17	7	3	1768	1555	4111	872	0.21	0.11	0.04	19.46	24.59	47.55	10.61	0.12	25.5525	7.73429	9.76e-38	3.11e-36	EPHB3	Organismal Systems	Development	K05112
ENSG00000129173	87	62	98	828	471	620	642	1.23	1.15	1.65	11.26	9.3	9.04	9.06	1.34333	9.665	2.84695	1.08e-37	3.44e-36	E2F8	-	-	-
ENSG00000147202	333	284	411	10	1	1	4	3.11	3.09	4.65	0.05	0.01	0.01	0.02	3.61667	0.0225	-7.32859	1.14e-37	3.63e-36	DIAPH2	Cellular Processes	Cell motility	K05741
ENSG00000145349	536	464	462	14	10	39	18	8.65	9.15	9.29	0.14	0.28	0.61	0.29	9.03	0.33	-4.77419	1.49e-37	4.7e-36	CAMK2D	Human Diseases;Organismal Systems;Environmental Information Processing;Human Diseases;Environmental Information Processing;Human Diseases;Organismal Systems;Cellular Processes;Environmental Information Processing;Human Diseases;Organismal Systems;Organismal Systems;Cellular Processes;Organismal Systems;Organismal Systems;Environmental Information Processing;Organismal Systems;Organismal Systems;O…	Cancers;Sensory system;Signal transduction;Infectious diseases;Signal transduction;Cancers;Development;Cell growth and death;Signal transduction;Endocrine and metabolic diseases;Endocrine system;Circulatory system;Cell growth and death;Nervous system;Nervous system;Signal transduction;Nervous system;Endocrine system;Sensory system;Environmental adaptation;Endocrine system;Endocrine system;Endocri…	K04515;K04515;K04515;K04515;K04515;K04515;K04515;K04515;K04515;K04515;K04515;K04515;K04515;K04515;K04515;K04515;K04515;K04515;K04515;K04515;K04515;K04515;K04515;K04515;K04515;K04515;K04515;K04515;K04515
ENSG00000197565	3839	2365	2487	329	310	539	321	29.85	23.23	23.08	2.31	3.16	3.97	2.52	25.3867	2.99	-3.08585	1.71e-37	5.4e-36	COL4A6	Human Diseases;Environmental Information Processing;Human Diseases;Cellular Processes;Human Diseases;Organismal Systems;Human Diseases;Organismal Systems;Human Diseases;Environmental Information Processing	Cancers;Signal transduction;Infectious diseases;Cellular community - eukaryotes;Infectious diseases;Endocrine system;Endocrine and metabolic diseases;Digestive system;Cancers;Signaling molecules and interaction	K06237;K06237;K06237;K06237;K06237;K06237;K06237;K06237;K06237;K06237
ENSG00000144655	562	491	384	75	67	75	89	9.18	10.25	7.55	1.12	1.42	1.16	1.45	8.99333	1.2875	-2.80428	1.77e-37	5.58e-36	CSRNP1	-	-	-
ENSG00000140464	536	426	448	2344	1967	2333	1870	8.71	9.37	9.11	35.63	39.68	31.25	30.73	9.06333	34.3225	1.92104	2.18e-37	6.85e-36	PML	Human Diseases;Human Diseases;Human Diseases;Cellular Processes;Human Diseases;Genetic Information Processing;Human Diseases	Infectious diseases;Cancers;Cancers;Transport and catabolism;Infectious diseases;Folding, sorting and degradation;Cancers	K10054;K10054;K10054;K10054;K10054;K10054;K10054
ENSG00000100504	3165	2418	2381	9583	7722	9838	9775	58.51	56.41	52.75	159.7	184.72	172.23	179.96	55.89	174.153	1.63969	2.56e-37	8.05e-36	PYGL	Metabolism;Cellular Processes;Organismal Systems;Human Diseases;Organismal Systems;Metabolism	Global and overview maps;Cell growth and death;Endocrine system;Endocrine and metabolic diseases;Endocrine system;Carbohydrate metabolism	K00688;K00688;K00688;K00688;K00688;K00688
ENSG00000179855	1621	1257	1076	3	0	0	0	19.12	18.67	15.1	0.03	0	0	0	17.63	0.0075	-11.1989	3.46e-37	1.09e-35	GIPC3	-	-	-
ENSG00000182985	307	265	240	1	0	3	4	5.8	6.07	4.55	0.04	0	0.03	0.14	5.47333	0.0525	-6.70396	3.54e-37	1.11e-35	CADM1	Environmental Information Processing	Signaling molecules and interaction	K06781
ENSG00000086062	25500	18564	16170	3478	2756	4853	2928	315.66	290.23	239.76	38.82	44.18	56.91	36.11	281.883	44.005	-2.67936	4.04e-37	1.26e-35	B4GALT1	Metabolism;Metabolism;Metabolism;Metabolism;Metabolism;Metabolism;Metabolism;Metabolism	Global and overview maps;Glycan biosynthesis and metabolism;Glycan biosynthesis and metabolism;Glycan biosynthesis and metabolism;Carbohydrate metabolism;Glycan biosynthesis and metabolism;Glycan biosynthesis and metabolism;Glycan biosynthesis and metabolism	K07966;K07966;K07966;K07966;K07966;K07966;K07966;K07966
ENSG00000174564	55	42	30	2087	2051	5622	1464	1.48	1.45	1.1	50.49	71.34	144.01	39.53	1.34333	76.3425	5.8286	5.08e-37	1.59e-35	IL20RB	Environmental Information Processing;Environmental Information Processing;Environmental Information Processing	Signaling molecules and interaction;Signal transduction;Signaling molecules and interaction	K05137;K05137;K05137
ENSG00000107438	710	565	542	5970	5331	10780	5824	25.64	25.76	23.44	194.47	249.38	368.92	209.58	24.9467	255.588	3.3569	5.75e-37	1.79e-35	PDLIM1	-	-	-
ENSG00000100911	641	532	595	2574	1986	2259	2555	40.62	42.93	45.06	159.84	232.66	136.63	164.74	42.87	173.468	2.01663	5.81e-37	1.8e-35	PSME2	Organismal Systems;Genetic Information Processing	Immune system;Folding, sorting and degradation	K06697;K06697
ENSG00000160691	6575	5100	5693	1965	1643	2280	2158	124.68	129.48	136.15	39.11	50.83	46.21	46.55	130.103	45.675	-1.51018	5.89e-37	1.83e-35	SHC1	Environmental Information Processing;Environmental Information Processing;Cellular Processes;Organismal Systems;Human Diseases;Organismal Systems;Human Diseases;Human Diseases;Human Diseases;Human Diseases;Organismal Systems;Organismal Systems;Organismal Systems;Organismal Systems;Organismal Systems;Human Diseases;Environmental Information Processing;Human Diseases;Human Diseases;Human Diseases;O…	Signal transduction;Signal transduction;Cellular community - eukaryotes;Immune system;Substance dependence;Immune system;Cancers;Cancers;Cancers;Cancers;Endocrine system;Endocrine system;Endocrine system;Nervous system;Endocrine system;Drug resistance;Signal transduction;Drug resistance;Cancers;Cancers;Endocrine system;Infectious diseases	K06279;K06279;K06279;K06279;K06279;K06279;K06279;K06279;K06279;K06279;K06279;K06279;K06279;K06279;K06279;K06279;K06279;K06279;K06279;K06279;K06279;K06279
ENSG00000161249	3	4	0	698	520	572	1000	0.22	0.45	0	48.94	53.83	39.21	76.65	0.223333	54.6575	7.93508	5.9e-37	1.83e-35	DMKN	-	-	-
ENSG00000106333	493	426	285	2	4	14	5	16.8	18.33	11.63	0.06	0.18	0.45	0.17	15.5867	0.215	-6.17983	6.52e-37	2.02e-35	PCOLCE	-	-	-
ENSG00000104313	280	226	207	10	2	2	9	4.48	4.29	3.68	0.12	0.06	0.04	0.25	4.15	0.1175	-5.14238	6.67e-37	2.06e-35	EYA1	Human Diseases	Cancers	K15616
ENSG00000095752	997	810	1483	14	8	43	14	30.23	31.16	52.13	0.5	0.42	1.62	0.5	37.84	0.76	-5.63777	6.83e-37	2.1e-35	IL11	Environmental Information Processing;Organismal Systems;Environmental Information Processing;Human Diseases	Signaling molecules and interaction;Immune system;Signal transduction;Immune diseases	K05417;K05417;K05417;K05417
ENSG00000130787	257	220	209	1319	990	1057	1292	3.14	3.48	3.22	16.37	18.55	13.84	17.33	3.28	16.5225	2.33266	7.58e-37	2.33e-35	HIP1R	-	-	-
ENSG00000129354	149	96	185	1356	1053	1490	1305	4.44	7.65	12.75	39.08	44.48	42.8	39.23	8.28	41.3975	2.32184	8.11e-37	2.49e-35	AP1M2	Human Diseases;Cellular Processes	Infectious disease: viral;Transport and catabolism	K12393;K12393
ENSG00000213160	498	409	505	66	36	29	53	7.14	6.69	7.66	0.89	0.78	0.5	1.29	7.16333	0.865	-3.04986	1.05e-36	3.2e-35	KLHL23	-	-	-
ENSG00000074047	479	414	429	0	0	3	9	4.13	4.16	4.57	0	0	0.05	0.66	4.28667	0.1775	-4.59397	1.29e-36	3.93e-35	GLI2	Human Diseases;Environmental Information Processing;Human Diseases;Environmental Information Processing	Cancers;Signal transduction;Cancers;Signal transduction	K16798;K16798;K16798;K16798
ENSG00000102837	3	2	0	6445	3873	9128	947	0.05	0.05	0	105.67	91.19	157.23	17.15	0.0333333	92.81	11.4431	1.46e-36	4.45e-35	OLFM4	-	-	-
ENSG00000074416	2368	1983	2169	37	27	111	89	29.19	31.33	32.6	0.41	0.44	2.07	1.24	31.04	1.04	-4.89947	1.54e-36	4.69e-35	MGLL	Metabolism;Organismal Systems;Organismal Systems;Metabolism;Organismal Systems	Global and overview maps;Environmental adaptation;Nervous system;Lipid metabolism;Endocrine system	K01054;K01054;K01054;K01054;K01054
ENSG00000102890	25	20	26	625	680	1201	498	0.57	0.57	0.71	11.7	18.34	23.63	10.25	0.616667	15.98	4.69563	1.55e-36	4.71e-35	ELMO3	Human Diseases	Infectious diseases	K19241
ENSG00000138821	1825	1510	1534	105	44	32	101	30.04	31.46	30.07	1.56	0.96	0.5	1.68	30.5233	1.175	-4.69918	1.57e-36	4.77e-35	SLC39A8	Cellular Processes	Cell growth and death	K14714
ENSG00000108375	6	10	6	304	258	479	306	0.09	0.15	0.06	2.73	3.33	4.82	3.14	0.1	3.505	5.13134	1.6e-36	4.84e-35	RNF43	Environmental Information Processing	Signal transduction	K15694
ENSG00000145335	500	412	368	2	1	2	0	22.18	24.51	19.86	0.07	0.03	0.07	0	22.1833	0.0425	-9.0278	1.9e-36	5.73e-35	SNCA	Human Diseases;Human Diseases	Neurodegenerative diseases;Neurodegenerative diseases	K04528;K04528
ENSG00000165914	318	232	267	7	5	5	17	7.43	5.42	6.47	0.26	0.24	0.07	0.59	6.44	0.29	-4.47294	1.91e-36	5.77e-35	TTC7B	-	-	-
ENSG00000172260	649	562	585	0	1	0	3	5.67	6.23	6.19	0	0.01	0	0.03	6.03	0.01	-9.23601	2.17e-36	6.55e-35	NEGR1	Environmental Information Processing	Signaling molecules and interaction	K06775
ENSG00000171135	986	832	925	362	274	336	353	32.2	33.88	35.83	10.77	11.75	10.31	11.2	33.97	11.0075	-1.62577	2.18e-36	6.55e-35	JAGN1	-	-	-
ENSG00000166025	1413	1062	999	5736	4195	7016	5141	8.18	7.76	6.91	42.98	42.66	53.64	44.22	7.61667	45.875	2.59048	3.43e-36	1.03e-34	AMOTL1	Cellular Processes	Cellular community - eukaryotes	K06104
ENSG00000119508	628	584	253	1	3	4	8	5.79	6.79	2.81	0.01	0.08	0.04	0.08	5.13	0.0525	-6.6105	4.01e-36	1.2e-34	NR4A3	Human Diseases	Cancers	K08559
ENSG00000107731	33	20	7	3499	2541	6838	1196	0.25	0.19	0.06	24.33	25.35	49.88	9.32	0.166667	27.22	7.35156	4.47e-36	1.34e-34	UNC5B	Organismal Systems	Development	K07521
ENSG00000101849	1604	1208	1173	55	22	108	49	15.66	15.75	15.31	0.69	0.28	1.15	0.46	15.5733	0.645	-4.59363	5.44e-36	1.62e-34	TBL1X	Environmental Information Processing	Signal transduction	K04508
ENSG00000254535	441	444	286	2	5	13	3	4.57	5.81	3.55	0.02	0.07	0.13	0.03	4.64333	0.0625	-6.21516	5.61e-36	1.67e-34	PABPC4L	Genetic Information Processing;Genetic Information Processing;Genetic Information Processing	Translation;Translation;Folding, sorting and degradation	K13126;K13126;K13126
ENSG00000142875	1053	960	1091	306	172	323	242	12.27	14.84	15.38	4.09	3.43	4.31	2.78	14.1633	3.6525	-1.9552	5.68e-36	1.69e-34	PRKACB	Human Diseases;Organismal Systems;Human Diseases;Environmental Information Processing;Environmental Information Processing;Environmental Information Processing;Organismal Systems;Human Diseases;Human Diseases;Environmental Information Processing;Human Diseases;Human Diseases;Organismal Systems;Human Diseases;Human Diseases;Cellular Processes;Human Diseases;Environmental Information Processing;Hum…	Cancers;Sensory system;Infectious diseases;Signal transduction;Signal transduction;Signal transduction;Environmental adaptation;Infectious diseases;Infectious diseases;Signal transduction;Cancers;Cancers;Immune system;Substance dependence;Infectious diseases;Cellular community - eukaryotes;Cardiovascular diseases;Signal transduction;Endocrine and metabolic diseases;Endocrine system;Nervous system…	K04345;K04345;K04345;K04345;K04345;K04345;K04345;K04345;K04345;K04345;K04345;K04345;K04345;K04345;K04345;K04345;K04345;K04345;K04345;K04345;K04345;K04345;K04345;K04345;K04345;K04345;K04345;K04345;K04345;K04345;K04345;K04345;K04345;K04345;K04345;K04345;K04345;K04345;K04345;K04345;K04345;K04345;K04345;K04345;K04345;K04345;K04345;K04345;K04345;K04345;K04345;K04345;K04345;K04345;K04345;K04345;K04345;…
ENSG00000118777	12	15	18	450	324	269	390	0.15	0.75	0.26	5.8	6.66	3.92	5.69	0.386667	5.5175	3.83485	6.6e-36	1.96e-34	ABCG2	Organismal Systems;Environmental Information Processing;Human Diseases	Digestive system;Membrane transport;Drug resistance	K05681;K05681;K05681
ENSG00000120885	43698	34587	23155	1507	1375	2437	742	2789.89	2630.61	1699.52	92.56	98.94	144.18	49.85	2373.34	96.3825	-4.622	6.67e-36	1.98e-34	CLU	Organismal Systems	Immune system	K17252
ENSG00000181192	416	347	343	1801	1377	1555	1385	4.16	4.7	4.7	18.11	18.86	15.14	14.51	4.52	16.655	1.88156	6.76e-36	2e-34	DHTKD1	Metabolism;Metabolism;Metabolism	Global and overview maps;Amino acid metabolism;Amino acid metabolism	K15791;K15791;K15791
ENSG00000137959	450	417	370	1	0	3	1	9.35	12.54	7.44	0.01	0	0.06	0.01	9.77667	0.02	-8.9332	7.09e-36	2.09e-34	IFI44L	-	-	-
ENSG00000101311	626	469	606	5497	3505	4748	7310	7.13	6.83	8.21	56.43	51.84	51.78	83.61	7.39	60.915	3.04315	7.73e-36	2.28e-34	FERMT1	-	-	-
ENSG00000110987	95	61	64	720	517	873	526	1.31	1.03	1	8.78	9.07	11.18	7.11	1.11333	9.035	3.02064	7.83e-36	2.3e-34	BCL7A	-	-	-
ENSG00000083307	2	1	0	2569	1517	2589	1620	0.02	0.03	0	26.94	22.45	27.14	18.71	0.0166667	23.81	10.4804	9.13e-36	2.68e-34	GRHL2	-	-	-
ENSG00000082497	10	4	5	409	241	243	369	0.1	0.05	0.06	3.65	3.09	2.28	3.64	0.07	3.165	5.49871	9.59e-36	2.81e-34	SERTAD4	-	-	-
ENSG00000164237	1374	1056	1380	0	0	0	0	18.24	17.7	21.94	0	0	0	0	19.2933	0.001	-14.2358	1.42e-35	4.15e-34	CMBL	-	-	-
ENSG00000101096	325	250	422	0	1	6	3	2.44	2.73	3.96	0	0.03	0.05	0.02	3.04333	0.025	-6.92758	1.83e-35	5.34e-34	NFATC2	Human Diseases;Human Diseases;Human Diseases;Human Diseases;Organismal Systems;Organismal Systems;Environmental Information Processing;Environmental Information Processing;Human Diseases;Cellular Processes;Organismal Systems;Organismal Systems;Organismal Systems;Human Diseases;Organismal Systems;Organismal Systems;Organismal Systems;Organismal Systems;Human Diseases;Environmental Information Proc…	Infectious diseases;Infectious diseases;Infectious disease: viral;Infectious diseases;Immune system;Development;Signal transduction;Signal transduction;Infectious diseases;Cell growth and death;Endocrine system;Immune system;Development;Infectious disease: bacterial;Immune system;Immune system;Immune system;Immune system;Cancer: overview;Signal transduction	K17332;K17332;K17332;K17332;K17332;K17332;K17332;K17332;K17332;K17332;K17332;K17332;K17332;K17332;K17332;K17332;K17332;K17332;K17332;K17332
ENSG00000172262	2200	1694	1837	1035	659	924	934	44.25	47.45	44.46	17.67	17.95	17.8	21.26	45.3867	18.67	-1.28155	2.08e-35	6.06e-34	ZNF131	-	-	-
ENSG00000152952	20922	14779	7704	1594	1032	1055	1083	322.22	268.31	141.4	21.49	19.6	14.23	17.42	243.977	18.185	-3.74592	2.13e-35	6.19e-34	PLOD2	Metabolism;Metabolism	Global and overview maps;Amino acid metabolism	K13645;K13645
ENSG00000154217	2199	1593	1671	168	129	209	298	21.27	19.85	19.01	1.26	1.4	1.65	2.61	20.0433	1.73	-3.53428	2.3e-35	6.68e-34	PITPNC1	-	-	-
ENSG00000139926	338	330	441	3240	2145	3916	2573	3.98	6.28	7.25	37.69	34.89	41.44	29.91	5.83667	35.9825	2.62408	2.43e-35	7.06e-34	FRMD6	Environmental Information Processing;Environmental Information Processing	Signal transduction;Signal transduction	K16822;K16822
ENSG00000105991	5	4	2	308	220	318	243	0.13	0.13	0.06	6.77	6.58	7.06	5.58	0.106667	6.4975	5.9287	2.67e-35	7.75e-34	HOXA1	Cellular Processes	Cellular community - eukaryotes	K09301
ENSG00000135111	793	669	651	254	177	207	245	9.03	9.6	8.96	2.65	2.63	2.23	2.8	9.19667	2.5775	-1.83514	2.96e-35	8.57e-34	TBX3	Cellular Processes	Cellular community - eukaryotes	K10177
ENSG00000119787	960	790	917	3559	2167	3140	3153	17.26	18.99	20.98	62.49	54.3	55.54	57.94	19.0767	57.5675	1.59345	2.98e-35	8.6e-34	ATL2	-	-	-
ENSG00000113758	3953	3241	3123	237	218	505	233	69.46	73.54	67.34	4.25	5.95	8.54	4.34	70.1133	5.77	-3.60305	3.08e-35	8.88e-34	DBN1	-	-	-
ENSG00000049130	183	176	215	3279	1779	3737	1716	1.98	2.08	2.54	27.96	21.92	33.52	16.92	2.2	25.08	3.51096	3.31e-35	9.52e-34	KITLG	Human Diseases;Environmental Information Processing;Environmental Information Processing;Environmental Information Processing;Environmental Information Processing;Environmental Information Processing;Organismal Systems;Organismal Systems	Cancers;Signal transduction;Signal transduction;Signal transduction;Signal transduction;Signal transduction;Immune system;Endocrine system	K05461;K05461;K05461;K05461;K05461;K05461;K05461;K05461
ENSG00000240583	600	506	587	3	2	15	16	14.13	15.38	17.46	0.06	0.05	0.27	0.44	15.6567	0.205	-6.25501	3.34e-35	9.6e-34	AQP1	Organismal Systems;Organismal Systems;Organismal Systems	Digestive system;Endocrine system;Excretory system	K09864;K09864;K09864
ENSG00000164093	233	169	150	4	3	6	2	6.6	5.65	4.85	0.12	0.11	0.16	0.06	5.7	0.1125	-5.66297	3.48e-35	9.99e-34	PITX2	Environmental Information Processing	Signal transduction	K04686
ENSG00000069812	8	11	3	1319	1427	3507	659	0.1	0.17	0.14	22.82	33.88	61.66	15.12	0.136667	33.37	7.93175	3.67e-35	1.05e-33	HES2	Human Diseases	Infectious diseases	K09087
ENSG00000152495	207	182	285	6	1	6	4	3.16	2.43	4.13	0.02	0.04	0.02	0.02	3.24	0.025	-7.01792	4.89e-35	1.4e-33	CAMK4	Environmental Information Processing;Environmental Information Processing;Human Diseases;Organismal Systems;Environmental Information Processing;Organismal Systems;Organismal Systems;Organismal Systems;Organismal Systems;Organismal Systems;Human Diseases;Human Diseases;Organismal Systems	Signal transduction;Signal transduction;Substance dependence;Endocrine system;Signal transduction;Development;Nervous system;Nervous system;Endocrine system;Aging;Cancers;Substance dependence;Nervous system	K05869;K05869;K05869;K05869;K05869;K05869;K05869;K05869;K05869;K05869;K05869;K05869;K05869
ENSG00000139117	592	536	551	79	26	31	42	9.76	12.23	11.83	1.07	0.52	0.44	0.68	11.2733	0.6775	-4.05655	5.2e-35	1.49e-33	CPNE8	-	-	-
ENSG00000188517	2075	1604	871	0	3	0	0	19.82	20.65	10.31	0	0.06	0	0	16.9267	0.015	-10.1401	5.33e-35	1.52e-33	COL25A1	-	-	-
ENSG00000104447	687	579	598	13	16	36	7	5.12	5.19	6.12	0.23	0.18	0.4	0.14	5.47667	0.2375	-4.5273	6.29e-35	1.79e-33	TRPS1	-	-	-
ENSG00000183876	41	40	32	997	887	1880	657	0.85	1.07	0.64	19.36	23.06	36.96	13.92	0.853333	23.325	4.77262	8.59e-35	2.44e-33	ARSI	-	-	-
ENSG00000132640	12536	10708	7286	1514	987	1795	923	147.96	159.23	102.3	16.63	15.17	19.27	11.77	136.497	15.71	-3.11911	8.7e-35	2.46e-33	BTBD3	-	-	-
ENSG00000165105	97	100	102	646	417	704	598	1.98	2.8	3.01	7.55	6.23	7.82	7.16	2.59667	7.19	1.46933	9.13e-35	2.58e-33	RASEF	-	-	-
ENSG00000134516	291	235	210	6	2	0	1	7.79	5.93	7.18	0.15	0.23	0	0.01	6.96667	0.0975	-6.15892	9.56e-35	2.7e-33	DOCK2	Organismal Systems;Organismal Systems	Immune system;Immune system	K12367;K12367
ENSG00000159176	12245	10729	8836	2852	2159	2751	3339	347.43	383.72	300.8	72.88	79.26	73.94	94.24	343.983	80.08	-2.10282	1.07e-34	3.01e-33	CSRP1	-	-	-
ENSG00000102854	1147	956	906	5	13	23	2	33.37	34.92	28.26	0.16	0.72	0.68	0.05	32.1833	0.4025	-6.32118	1.09e-34	3.07e-33	MSLN	-	-	-
ENSG00000134874	604	559	461	1	2	1	0	4.5	6.11	4.35	0.01	0.02	0.01	0	4.98667	0.01	-8.96193	1.17e-34	3.28e-33	DZIP1	-	-	-
ENSG00000186205	1302	1068	805	0	3	0	0	31.68	33.48	24.73	0	0.11	0	0	29.9633	0.0275	-10.0896	1.21e-34	3.39e-33	MTARC1	-	-	-
ENSG00000108821	14905	12000	4946	119	123	254	43	142.35	148.49	60.48	2.36	2.6	4.29	0.37	117.107	2.405	-5.60564	1.31e-34	3.68e-33	COL1A1	Environmental Information Processing;Human Diseases;Human Diseases;Cellular Processes;Human Diseases;Organismal Systems;Organismal Systems;Human Diseases;Organismal Systems;Environmental Information Processing	Signal transduction;Infectious diseases;Cancers;Cellular community - eukaryotes;Infectious diseases;Endocrine system;Immune system;Endocrine and metabolic diseases;Digestive system;Signaling molecules and interaction	K06236;K06236;K06236;K06236;K06236;K06236;K06236;K06236;K06236;K06236
ENSG00000153214	241	200	278	2082	1412	2916	1896	2.95	2.53	3.34	19.62	18.31	30.01	19.34	2.94	21.82	2.89176	1.41e-34	3.95e-33	TMEM87B	-	-	-
ENSG00000188352	1576	1278	1426	658	479	684	643	14.94	14.64	15.65	5.3	6	6.17	5.8	15.0767	5.8175	-1.37385	1.44e-34	4.01e-33	FOCAD	-	-	-
ENSG00000173898	3920	3082	3915	1191	890	1417	1162	22.74	22.67	26.95	5.82	6.64	7.45	6.49	24.12	6.6	-1.86969	1.48e-34	4.11e-33	SPTBN2	Human Diseases	Neurodegenerative disease	K23932
ENSG00000131067	244	174	169	2	2	7	2	5.56	6.03	4.38	0.04	0.05	0.13	0.04	5.32333	0.065	-6.35575	1.59e-34	4.43e-33	GGT7	Metabolism;Metabolism;Metabolism	Global and overview maps;Metabolism of other amino acids;Metabolism of other amino acids	K00681;K00681;K00681
ENSG00000150540	485	397	309	1	2	1	1	19.22	18.43	14.72	0.01	0.12	0.02	0.02	17.4567	0.0425	-8.6821	1.66e-34	4.62e-33	HNMT	Metabolism;Metabolism	Global and overview maps;Amino acid metabolism	K00546;K00546
ENSG00000204291	1260	821	625	16	10	0	10	12.43	10.22	7.38	0.14	0.13	0	0.1	10.01	0.0925	-6.75777	1.77e-34	4.92e-33	COL15A1	Organismal Systems	Digestive system	K08135
ENSG00000131016	7917	6180	4943	54	64	21	151	60.8	59.81	46.11	0.35	0.66	0.14	1.14	55.5733	0.5725	-6.60097	1.85e-34	5.11e-33	AKAP12	-	-	-
ENSG00000065923	361	266	236	1328	1058	1391	1255	1.98	1.74	1.46	6.35	7.1	6.83	6.48	1.72667	6.69	1.95402	1.95e-34	5.38e-33	SLC9A7	Organismal Systems	Circulatory system	K12041
ENSG00000101825	3	2	1	2945	2947	9783	856	0.02	0.01	0.01	14	20.12	48.87	4.5	0.0133333	21.8725	10.6799	1.98e-34	5.47e-33	MXRA5	-	-	-
ENSG00000137941	346	329	228	18	5	5	5	3.61	4.18	3.28	0.11	0.14	0.03	0.09	3.69	0.0925	-5.31802	2.03e-34	5.6e-33	TTLL7	-	-	-
ENSG00000160746	1372	1185	992	387	264	401	289	32.71	38.18	29.66	8.12	7.62	8.12	6.41	33.5167	7.5675	-2.14699	2.05e-34	5.63e-33	ANO10	-	-	-
ENSG00000008277	574	466	382	96	48	75	48	6.4	5.64	4.72	0.76	0.62	0.6	0.55	5.58667	0.6325	-3.14285	2.68e-34	7.35e-33	ADAM22	-	-	-
ENSG00000173852	3464	2888	2718	1200	674	790	822	36.28	37.94	33.47	11.29	9.12	7.76	8.44	35.8967	9.1525	-1.97161	2.91e-34	7.99e-33	DPY19L1	-	-	-
ENSG00000197172	974	789	957	0	0	2	1	28.94	29.59	34.77	0	0	0.05	0.08	31.1	0.0325	-9.90226	2.92e-34	7.99e-33	MAGEA6	-	-	-
ENSG00000135378	114	100	90	2829	1891	4463	1354	1.06	1.18	1	23.79	22.84	39.43	12.58	1.08	24.66	4.51307	3.2e-34	8.75e-33	PRRG4	-	-	-
ENSG00000150938	10992	8296	6740	1232	865	1025	1682	100.29	95.45	74.52	10.18	9.56	9.62	14.86	90.0867	11.055	-3.02661	3.51e-34	9.56e-33	CRIM1	-	-	-
ENSG00000152270	1010	847	765	2	1	0	0	8.71	9.22	7.92	0.03	0.02	0	0	8.61667	0.0125	-9.42906	6.22e-34	1.69e-32	PDE3B	Metabolism;Environmental Information Processing;Environmental Information Processing;Organismal Systems;Environmental Information Processing;Metabolism;Organismal Systems;Organismal Systems;Human Diseases;Organismal Systems;Organismal Systems	Global and overview maps;Signal transduction;Signal transduction;Endocrine system;Signal transduction;Nucleotide metabolism;Endocrine system;Endocrine system;Substance dependence;Endocrine system;Endocrine system	K13296;K13296;K13296;K13296;K13296;K13296;K13296;K13296;K13296;K13296;K13296
ENSG00000135905	422	404	872	13	2	2	5	3.74	4.75	9.54	0.19	0.02	0.01	0.04	6.01	0.065	-6.53078	6.23e-34	1.69e-32	DOCK10	-	-	-
ENSG00000148346	16	5	9	706	791	2721	979	1.01	0.4	0.71	40.13	64.57	162.5	61.47	0.706667	82.1675	6.86139	6.24e-34	1.69e-32	LCN2	Organismal Systems	Immune system	K21129
ENSG00000149084	1076	861	898	3364	2162	3107	2569	23.34	23.96	23.24	65.8	61.14	64.35	56.07	23.5133	61.84	1.39506	6.41e-34	1.74e-32	HSD17B12	Metabolism;Metabolism;Metabolism;Metabolism;Metabolism	Global and overview maps;Lipid metabolism;Global and overview maps;Lipid metabolism;Lipid metabolism	K10251;K10251;K10251;K10251;K10251
ENSG00000168143	96	119	75	1758	939	1589	902	0.79	1.24	0.74	13.12	10.07	12.46	7.44	0.923333	10.7725	3.54436	6.68e-34	1.81e-32	FAM83B	-	-	-
ENSG00000160117	186	162	232	5	3	3	2	3.27	3.64	5.26	0.09	0.11	0.06	0.05	4.05667	0.0775	-5.70995	7.03e-34	1.9e-32	ANKLE1	-	-	-
ENSG00000129757	733	571	421	0	2	0	2	24.91	23.49	17.39	0	0.1	0	0.09	21.93	0.0475	-8.85076	7.03e-34	1.9e-32	CDKN1C	Cellular Processes	Cell growth and death	K09993
ENSG00000114480	4434	3256	2004	443	371	340	391	84.64	76.49	45.64	7.5	8.94	5.92	7.23	68.9233	7.3975	-3.21988	7.43e-34	2e-32	GBE1	Metabolism;Metabolism	Global and overview maps;Carbohydrate metabolism	K00700;K00700
ENSG00000090020	507	358	436	2252	1619	2848	2056	5.53	5.26	5.86	22.27	23.07	29.99	22.47	5.55	24.45	2.13927	7.59e-34	2.04e-32	SLC9A1	Environmental Information Processing;Cellular Processes;Human Diseases;Organismal Systems;Environmental Information Processing;Organismal Systems;Organismal Systems;Organismal Systems;Organismal Systems;Organismal Systems;Organismal Systems	Signal transduction;Cell motility;Cancers;Circulatory system;Signal transduction;Endocrine system;Digestive system;Digestive system;Circulatory system;Digestive system;Digestive system	K05742;K05742;K05742;K05742;K05742;K05742;K05742;K05742;K05742;K05742;K05742
ENSG00000073350	123	108	93	1288	1077	2202	1074	2.74	3.26	2.63	26.01	29.92	46.09	24.66	2.87667	31.67	3.46065	7.72e-34	2.07e-32	LLGL2	Human Diseases;Cellular Processes;Environmental Information Processing	Infectious diseases;Cellular community - eukaryotes;Signal transduction	K06094;K06094;K06094
ENSG00000170485	1259	843	924	0	0	0	0	23	15.79	22.58	0	0	0	0	20.4567	0.001	-14.3203	7.73e-34	2.07e-32	NPAS2	Organismal Systems	Environmental adaptation	K09026
ENSG00000131435	3	1	0	1205	1089	1996	853	0.15	0.06	0	36.03	44.19	58.69	26.6	0.07	41.3775	9.20728	7.95e-34	2.13e-32	PDLIM4	-	-	-
ENSG00000077044	5874	4485	3419	716	484	399	695	51	47.47	34.45	5.29	5.16	3.1	5.67	44.3067	4.805	-3.20492	8.98e-34	2.4e-32	DGKD	Metabolism;Environmental Information Processing;Human Diseases;Environmental Information Processing;Metabolism;Metabolism	Global and overview maps;Signal transduction;Cancers;Signal transduction;Lipid metabolism;Lipid metabolism	K00901;K00901;K00901;K00901;K00901;K00901
ENSG00000090924	1298	970	644	68	44	116	56	14.97	14.25	9.55	1.06	0.66	1.77	0.51	12.9233	1	-3.69191	1.24e-33	3.3e-32	PLEKHG2	-	-	-
ENSG00000081923	151	117	146	2149	1560	2748	1137	1.34	1.26	1.71	17.78	18.34	22.35	10.03	1.43667	17.125	3.57531	1.32e-33	3.53e-32	ATP8B1	-	-	-
ENSG00000110811	1925	1503	1332	0	1	0	0	37.81	37.27	31.33	0	0.03	0	0	35.47	0.0075	-12.2074	1.4e-33	3.73e-32	P3H3	-	-	-
ENSG00000143375	55	56	43	808	730	1015	499	0.56	0.72	0.66	7.41	9.58	9.74	5.04	0.646667	7.9425	3.6185	1.62e-33	4.3e-32	CGN	Cellular Processes	Cellular community - eukaryotes	K06102
ENSG00000116741	362	278	326	64	29	67	45	13.88	13.46	14.97	2.21	1.44	2.43	1.72	14.1033	1.95	-2.85449	1.63e-33	4.32e-32	RGS2	Organismal Systems;Environmental Information Processing;Organismal Systems	Sensory system;Signal transduction;Endocrine system	K18154;K18154;K18154
ENSG00000114948	1076	820	598	60	34	70	21	16.35	19.37	11.6	0.76	0.47	0.6	0.88	15.7733	0.6775	-4.54112	1.7e-33	4.5e-32	ADAM23	-	-	-
ENSG00000140254	2	3	1	1034	885	2344	599	0.04	0.15	0.04	20.4	23.61	46.39	15.54	0.0766667	26.485	8.43236	1.72e-33	4.54e-32	DUOXA1	-	-	-
ENSG00000137269	135	122	125	884	608	1001	643	2.3	2.53	2.7	13.51	13.22	15.53	10.81	2.51	13.2675	2.40214	1.81e-33	4.78e-32	LRRC1	-	-	-
ENSG00000152229	197	122	154	819	587	738	670	3.39	2.65	3.18	12.73	13.1	12.05	11.5	3.07333	12.345	2.00605	1.88e-33	4.96e-32	PSTPIP2	-	-	-
ENSG00000188785	670	432	276	8	7	24	12	12.7	9.96	6.34	0.21	0.26	0.39	0.12	9.66667	0.245	-5.30216	1.89e-33	4.97e-32	ZNF548	Human Diseases	Infectious diseases	K09228
ENSG00000068024	948	746	725	272	158	287	205	5.7	6	5.76	1.47	1.23	1.64	1.23	5.82	1.3925	-2.06334	2.39e-33	6.27e-32	HDAC4	Human Diseases;Human Diseases;Human Diseases;Environmental Information Processing	Cancers;Substance dependence;Cancers;Signal transduction	K11406;K11406;K11406;K11406
ENSG00000139874	1053	872	819	0	0	0	0	12.39	12.96	11.54	0	0	0	0	12.2967	0.001	-13.586	2.59e-33	6.8e-32	SSTR1	Environmental Information Processing;Environmental Information Processing;Organismal Systems	Signaling molecules and interaction;Signal transduction;Endocrine system	K04217;K04217;K04217
ENSG00000124766	1470	1246	957	288	187	293	180	15.6	16.7	12.16	2.76	2.57	2.95	1.9	14.82	2.545	-2.54181	2.71e-33	7.1e-32	SOX4	Human Diseases	Cancers	K23581
ENSG00000240771	245	170	170	2	3	2	2	5.17	4.62	4.38	0.04	0.1	0.05	0.05	4.72333	0.06	-6.2987	2.75e-33	7.17e-32	ARHGEF25	Human Diseases	Infectious diseases	K20690
ENSG00000028203	549	472	539	2991	1741	3170	2243	12.55	12.11	11.65	55.36	48.74	61.86	49.77	12.1033	53.9325	2.15575	3.13e-33	8.18e-32	VEZT	-	-	-
ENSG00000174990	1074	877	795	0	0	0	0	49.53	51.11	44.1	0	0	0	0	48.2467	0.001	-15.5581	3.24e-33	8.43e-32	CA5A	Metabolism;Metabolism	Global and overview maps;Energy metabolism	K01672;K01672
ENSG00000161921	222	136	185	1985	1476	1324	2278	5.02	3.82	4.93	40.24	44.53	28.26	51.82	4.59	41.2125	3.16652	3.24e-33	8.43e-32	CXCL16	Environmental Information Processing;Organismal Systems	Signaling molecules and interaction;Immune system	K10035;K10035
ENSG00000120129	3021	2246	767	63	52	86	87	77.55	72.8	23.58	1.46	1.73	2.09	2.23	57.9767	1.8775	-4.94859	3.25e-33	8.43e-32	DUSP1	Environmental Information Processing;Human Diseases;Organismal Systems	Signal transduction;Cardiovascular diseases;Nervous system	K21278;K21278;K21278
ENSG00000140750	2295	1943	2164	824	550	572	690	46.54	48	49.96	15.03	14.59	11.94	15.16	48.1667	14.18	-1.76418	3.63e-33	9.42e-32	ARHGAP17	Cellular Processes	Cellular community - eukaryotes	K20638
ENSG00000184368	250	197	221	1	2	3	1	3.18	3.16	3.37	0.01	0.03	0.05	0.02	3.23667	0.0275	-6.87893	3.86e-33	9.99e-32	MAP7D2	-	-	-
ENSG00000147912	306	236	207	42	18	29	36	3.4	3.32	3.07	0.43	0.26	0.31	0.42	3.26333	0.355	-3.20046	4.41e-33	1.14e-31	FBXO10	-	-	-
ENSG00000154096	1517	1374	1393	0	1	0	0	64.8	73.56	73.12	0	0.01	0	0	70.4933	0.0025	-14.7833	4.52e-33	1.17e-31	THY1	Organismal Systems	Immune system	K06514
ENSG00000124126	740	575	662	50	29	32	79	5.66	5.56	6.07	0.35	1.22	0.24	0.6	5.76333	0.6025	-3.25787	4.82e-33	1.24e-31	PREX1	Organismal Systems;Human Diseases	Immune system;Infectious diseases	K12365;K12365
ENSG00000276600	7	4	0	297	251	268	322	0.13	0.11	0	6.03	7.74	5.37	7.35	0.08	6.6225	6.37123	6.03e-33	1.55e-31	RAB7B	Cellular Processes;Human Diseases;Human Diseases;Cellular Processes;Cellular Processes	Transport and catabolism;Infectious diseases;Infectious diseases;Transport and catabolism;Transport and catabolism	K07898;K07898;K07898;K07898;K07898
ENSG00000154118	523	446	399	1	3	0	0	6.17	6.64	5.63	0.01	0.05	0	0	6.14667	0.015	-8.6787	6.06e-33	1.56e-31	JPH3	-	-	-
ENSG00000253953	22	10	9	359	309	563	300	0.23	0.13	0.11	3.52	4.35	5.8	3.25	0.156667	4.23	4.75489	6.52e-33	1.67e-31	PCDHGB4	-	-	-
ENSG00000151572	305	238	253	1	0	6	0	4.1	4.04	4.06	0.01	0	0.08	0	4.06667	0.0225	-7.49778	8.55e-33	2.19e-31	ANO4	-	-	-
ENSG00000056972	314	311	328	1527	1063	1633	1270	7.29	11.02	8.8	34.3	34.64	35.6	29.47	9.03667	33.5025	1.89041	9.09e-33	2.32e-31	TRAF3IP2	Cellular Processes;Organismal Systems	Cell growth and death;Immune system	K21124;K21124
ENSG00000149948	14	13	30	953	521	638	1396	0.28	0.2	0.61	12.71	10.86	8.39	20.17	0.363333	13.0325	5.16468	9.46e-33	2.41e-31	HMGA2	Human Diseases;Human Diseases	Cancers;Cancers	K09283;K09283
ENSG00000139625	397	281	222	28	27	41	26	6.22	5.49	4.23	0.44	0.54	0.64	0.32	5.31333	0.485	-3.45356	1.01e-32	2.57e-31	MAP3K12	Environmental Information Processing	Signal transduction	K04423
ENSG00000122694	621	536	383	18	7	26	4	17.19	18.95	12.68	0.44	0.28	0.77	0.11	16.2733	0.4	-5.34637	1.11e-32	2.83e-31	GLIPR2	-	-	-
ENSG00000147689	94	71	28	1478	1379	2933	2086	1.65	1.25	0.79	20.84	28.15	43.89	33.28	1.23	31.54	4.68045	1.22e-32	3.11e-31	FAM83A	-	-	-
ENSG00000106278	3	4	11	765	330	942	379	0.02	0.06	0.15	6.81	4.33	9.26	3.65	0.0766667	6.0125	6.29322	1.36e-32	3.45e-31	PTPRZ1	Human Diseases	Infectious diseases	K08114
ENSG00000225614	905	649	682	0	1	2	0	3.45	3.1	3.1	0	0.01	0.01	0	3.21667	0.005	-9.32942	1.69e-32	4.29e-31	ZNF469	-	-	-
ENSG00000185686	1497	1229	1214	0	1	0	0	34.96	38.2	39.22	0	0.03	0	0	37.46	0.0075	-12.2862	1.7e-32	4.31e-31	PRAME	-	-	-
ENSG00000159200	804	665	596	164	71	122	150	17.33	18.15	15.43	3.19	2.01	2.47	3.26	16.97	2.7325	-2.63469	1.84e-32	4.65e-31	RCAN1	Human Diseases;Organismal Systems;Organismal Systems	Infectious diseases;Endocrine system;Endocrine system	K17901;K17901;K17901
ENSG00000150594	1386	1240	1330	0	0	1	0	18.46	20.86	21.22	0	0	0.01	0	20.18	0.0025	-12.9787	1.87e-32	4.71e-31	ADRA2A	Environmental Information Processing;Environmental Information Processing	Signaling molecules and interaction;Signal transduction	K04138;K04138
ENSG00000103381	303	229	279	9	1	0	2	4.94	4.84	4.99	0.08	0.01	0	0.03	4.92333	0.03	-7.35853	2.16e-32	5.45e-31	CPPED1	-	-	-
ENSG00000173193	195	133	139	2985	1958	3842	1392	1.31	1.13	1.11	18.11	17.23	24.27	9.29	1.18333	17.225	3.86358	2.29e-32	5.75e-31	PARP14	-	-	-
ENSG00000171148	4015	3301	3256	679	563	1058	700	107.79	110.44	103.14	16.35	19.39	27.08	18.42	107.123	20.31	-2.39901	2.68e-32	6.74e-31	TADA3	Human Diseases	Infectious diseases	K11315
ENSG00000109472	1178	967	605	0	1	1	1	23.58	24.43	14.5	0	0.03	0.02	0.02	20.8367	0.0175	-10.2176	2.81e-32	7.05e-31	CPE	Human Diseases	Endocrine and metabolic diseases	K01294
ENSG00000170775	510	447	268	0	6	1	1	4.97	5.5	3.13	0	0.08	0.01	0.01	4.53333	0.025	-7.5025	2.83e-32	7.1e-31	GPR37	Human Diseases	Neurodegenerative diseases	K04243
ENSG00000052344	7	6	1	697	735	1519	398	0.23	0.21	0.03	17.69	27.25	40.54	11.16	0.156667	24.16	7.26878	3.32e-32	8.29e-31	PRSS8	-	-	-
ENSG00000197122	329	234	232	1503	1173	1892	1257	4.27	3.86	3.55	17.41	19.64	23.31	16.12	3.89333	19.12	2.296	4.15e-32	1.04e-30	SRC	Human Diseases;Human Diseases;Cellular Processes;Human Diseases;Human Diseases;Environmental Information Processing;Cellular Processes;Human Diseases;Human Diseases;Cellular Processes;Organismal Systems;Human Diseases;Organismal Systems;Cellular Processes;Human Diseases;Organismal Systems;Human Diseases;Organismal Systems;Organismal Systems;Organismal Systems;Organismal Systems;Human Diseases;Org…	Infectious diseases;Infectious diseases;Transport and catabolism;Infectious diseases;Infectious diseases;Signal transduction;Cell motility;Cancers;Cancers;Cellular community - eukaryotes;Immune system;Infectious diseases;Development;Cellular community - eukaryotes;Infectious diseases;Endocrine system;Cardiovascular diseases;Endocrine system;Endocrine system;Immune system;Endocrine system;Infectio…	K05704;K05704;K05704;K05704;K05704;K05704;K05704;K05704;K05704;K05704;K05704;K05704;K05704;K05704;K05704;K05704;K05704;K05704;K05704;K05704;K05704;K05704;K05704;K05704;K05704;K05704;K05704;K05704;K05704;K05704;K05704;K05704;K05704;K05704;K05704;K05704;K05704
ENSG00000130402	25033	20880	22168	8574	6824	8056	9517	333.38	355.57	356.4	104.43	117.6	103.4	130.09	348.45	113.88	-1.61344	4.6e-32	1.15e-30	ACTN4	Human Diseases;Cellular Processes;Human Diseases;Human Diseases;Cellular Processes;Human Diseases;Cellular Processes;Organismal Systems;Cellular Processes	Infectious diseases;Cell motility;Immune diseases;Cancers;Cellular community - eukaryotes;Infectious diseases;Cellular community - eukaryotes;Immune system;Cellular community - eukaryotes	K05699;K05699;K05699;K05699;K05699;K05699;K05699;K05699;K05699
ENSG00000173227	2738	2178	1606	12	56	59	33	40.89	41.88	27.98	0.15	0.97	0.85	0.46	36.9167	0.6075	-5.92524	5.35e-32	1.33e-30	SYT12	-	-	-
ENSG00000285304	32	8	11	559	347	382	516	0.53	0.16	0.21	8.34	7.43	5.99	8.52	0.3	7.57	4.65726	5.58e-32	1.39e-30	-	-	-	-
ENSG00000117407	11	8	13	393	326	778	323	0.37	0.46	1.2	17.26	18.86	32.77	14.8	0.676667	20.9225	4.95047	5.73e-32	1.42e-30	ARTN	-	-	-
ENSG00000149781	12	14	2	385	341	528	317	0.27	0.37	0.08	8.3	10.52	12.06	7.56	0.24	9.61	5.32343	8.99e-32	2.23e-30	FERMT3	Organismal Systems	Immune system	K17084
ENSG00000160223	36	21	29	431	387	502	286	0.29	0.31	0.38	3.38	4.06	3.97	2.17	0.326667	3.395	3.37752	9.12e-32	2.26e-30	ICOSLG	Environmental Information Processing;Organismal Systems	Signaling molecules and interaction;Immune system	K06710;K06710
ENSG00000243232	480	373	381	0	0	0	4	4.33	4.25	4.17	0	0	0	0.05	4.25	0.0125	-8.40939	9.9e-32	2.45e-30	PCDHAC2	-	-	-
ENSG00000101608	4088	3447	3576	1126	944	1228	1384	220.4	235.29	232.41	54.76	65.91	62.77	74.86	229.367	64.575	-1.82861	1.1e-31	2.71e-30	MYL12A	Human Diseases;Human Diseases;Cellular Processes;Cellular Processes;Organismal Systems;Cellular Processes;Organismal Systems;Organismal Systems	Infectious diseases;Infectious diseases;Cell motility;Cellular community - eukaryotes;Development;Cellular community - eukaryotes;Immune system;Immune system	K12757;K12757;K12757;K12757;K12757;K12757;K12757;K12757
ENSG00000125637	112	101	114	887	776	1479	926	0.51	0.59	0.63	7.13	5.71	11.61	5.47	0.576667	7.48	3.69723	1.27e-31	3.14e-30	PSD4	Cellular Processes	Transport and catabolism	K12494
ENSG00000149021	0	3	0	1982	2474	4216	1274	0	0.44	0	208.55	373.85	466.07	148.09	0.146667	299.14	10.9941	1.45e-31	3.56e-30	SCGB1A1	-	-	-
ENSG00000158315	15	17	13	497	428	786	287	0.41	0.59	0.43	12.65	15.22	21.36	8.86	0.476667	14.5225	4.92917	1.63e-31	4e-30	RHBDL2	-	-	-
ENSG00000176697	496	410	437	37	27	10	19	6.36	6.68	6.75	0.43	0.45	0.13	0.25	6.59667	0.315	-4.38831	1.66e-31	4.06e-30	BDNF	Environmental Information Processing;Environmental Information Processing;Human Diseases;Environmental Information Processing;Environmental Information Processing;Human Diseases;Organismal Systems;Human Diseases	Signal transduction;Signal transduction;Neurodegenerative diseases;Signal transduction;Signal transduction;Substance dependence;Nervous system;Substance dependence	K04355;K04355;K04355;K04355;K04355;K04355;K04355;K04355
ENSG00000113721	738	618	260	1	7	1	5	9.04	11.82	3.33	0.01	0.25	0.01	0.27	8.06333	0.135	-5.90035	1.88e-31	4.59e-30	PDGFRB	Human Diseases;Environmental Information Processing;Human Diseases;Environmental Information Processing;Environmental Information Processing;Environmental Information Processing;Environmental Information Processing;Environmental Information Processing;Cellular Processes;Cellular Processes;Human Diseases;Environmental Information Processing;Human Diseases;Human Diseases;Cellular Processes;Human Di…	Cancers;Signal transduction;Infectious diseases;Signal transduction;Signal transduction;Signal transduction;Signal transduction;Signal transduction;Cell motility;Cellular community - eukaryotes;Cancers;Signal transduction;Cancers;Cancers;Cellular community - eukaryotes;Drug resistance;Cancers;Cancers;Cancers	K05089;K05089;K05089;K05089;K05089;K05089;K05089;K05089;K05089;K05089;K05089;K05089;K05089;K05089;K05089;K05089;K05089;K05089;K05089
ENSG00000162390	55	57	51	1245	1035	2218	726	0.92	1.21	1.02	18.68	22.21	34.45	12.11	1.05	21.8625	4.38	1.94e-31	4.75e-30	ACOT11	-	-	-
ENSG00000166923	786	630	970	0	0	0	0	10.12	9.46	14.24	0	0	0	0	11.2733	0.001	-13.4606	2.8e-31	6.84e-30	GREM1	Environmental Information Processing	Signal transduction	K23318
ENSG00000077942	8157	6236	5178	683	742	1128	557	181.51	178.79	138.96	13.94	21.65	25.18	13.49	166.42	18.565	-3.16417	3.14e-31	7.66e-30	FBLN1	-	-	-
ENSG00000153234	720	612	292	35	33	32	21	11.75	12.2	6.15	0.51	0.73	0.46	0.35	10.0333	0.5125	-4.29111	3.26e-31	7.94e-30	NR4A2	Organismal Systems;Organismal Systems	Endocrine system;Endocrine system	K08558;K08558
ENSG00000166619	730	572	552	3520	2467	3123	4261	18.78	18.94	17.09	82.85	82	77.07	109.55	18.27	87.8675	2.26585	4.4e-31	1.07e-29	BLCAP	-	-	-
ENSG00000171729	103	72	65	565	523	535	519	2.84	2.52	2.14	14.13	18.35	13.77	14.06	2.5	15.0775	2.5924	4.78e-31	1.16e-29	TMEM51	-	-	-
ENSG00000151240	233	166	139	4	0	4	3	1.59	1.49	2.05	0.02	0	0.03	0.19	1.71	0.06	-4.83289	5.37e-31	1.3e-29	DIP2C	-	-	-
ENSG00000170921	3655	2681	2768	255	249	517	225	26.21	32.59	29.01	1.01	1.52	3.47	2.16	29.27	2.04	-3.84278	5.46e-31	1.32e-29	TANC2	-	-	-
ENSG00000160209	5828	4462	4146	2017	1604	1978	2033	42.73	41.06	35.79	13.16	15.17	13.47	14.81	39.86	14.1525	-1.49388	6.15e-31	1.49e-29	PDXK	Metabolism;Metabolism	Global and overview maps;Metabolism of cofactors and vitamins	K00868;K00868
ENSG00000178467	869	595	508	52	46	101	48	26.66	23.35	18.27	1.39	1.66	3.52	1.64	22.76	2.0525	-3.47105	6.35e-31	1.53e-29	P4HTM	-	-	-
ENSG00000119729	1029	872	650	225	117	193	136	13.63	13.9	10.7	2.38	1.64	2.23	1.47	12.7433	1.93	-2.72307	6.6e-31	1.59e-29	RHOQ	Organismal Systems	Endocrine system	K07194
ENSG00000149591	5673	5490	4008	75	113	51	224	181.39	225.57	154.38	1.37	4.19	1.23	6.79	187.113	3.395	-5.78436	6.76e-31	1.63e-29	TAGLN	-	-	-
ENSG00000132846	934	696	671	125	101	196	113	7.87	7.4	6.77	0.95	1.1	1.56	1.14	7.34667	1.1875	-2.62916	7.06e-31	1.7e-29	ZBED3	-	-	-
ENSG00000128394	3	1	0	730	573	756	535	0.03	0.01	0	9.9	10.53	10.37	7.63	0.0133333	9.6075	9.49298	7.24e-31	1.74e-29	APOBEC3F	Human Diseases	Infectious disease: viral	K18750
ENSG00000153132	444	371	319	1	2	0	1	8.42	8.88	7.24	0.02	0.05	0	0.02	8.18	0.0225	-8.50603	7.58e-31	1.82e-29	CLGN	-	-	-
ENSG00000099282	58	68	38	1056	956	1709	710	1.76	2.61	1.56	28.9	37.58	49.14	21.47	1.97667	34.2725	4.11591	8.38e-31	2.01e-29	TSPAN15	-	-	-
ENSG00000164418	394	376	221	4	6	12	1	4.78	5.8	3.28	0.09	0.14	0.21	0.03	4.62	0.1175	-5.29716	8.71e-31	2.08e-29	GRIK2	Environmental Information Processing;Organismal Systems	Signaling molecules and interaction;Nervous system	K05202;K05202
ENSG00000064393	2073	1532	1785	122	104	253	90	7.55	7.11	8.45	0.68	0.76	1.17	0.69	7.70333	0.825	-3.22302	8.79e-31	2.1e-29	HIPK2	Cellular Processes	Cell growth and death	K08826
ENSG00000239887	27	22	23	377	283	551	278	0.57	0.35	0.38	4.26	4.6	6.55	3.47	0.433333	4.72	3.44524	8.8e-31	2.1e-29	C1orf226	Organismal Systems	Environmental adaptation	K16513
ENSG00000187775	206	144	124	10	9	7	11	1.3	1.17	1.03	0.09	0.12	0.07	0.08	1.16667	0.09	-3.69632	9.43e-31	2.24e-29	DNAH17	Human Diseases	Neurodegenerative diseases	K10408
ENSG00000164300	248	196	194	1369	1104	1932	1163	2.12	2.07	1.86	10.42	11.46	15.02	9.42	2.01667	11.58	2.52159	9.8e-31	2.33e-29	SERINC5	-	-	-
ENSG00000156414	878	676	546	0	0	0	0	9.8	9.51	7.19	0	0	0	0	8.83333	0.001	-13.1087	1.06e-30	2.51e-29	TDRD9	-	-	-
ENSG00000133477	4	3	0	593	472	1213	423	0.06	0.07	0	7.29	8.37	15.36	6.57	0.0433333	9.3975	7.76066	1.09e-30	2.58e-29	FAM83F	-	-	-
ENSG00000022567	184	163	252	3	5	3	1	1.28	1.45	2.41	0.02	0.06	0.03	0.01	1.71333	0.03	-5.8357	1.1e-30	2.6e-29	SLC45A4	-	-	-
ENSG00000136295	4437	3034	1811	411	352	411	318	51.41	42.11	23.85	4.01	5.05	4.79	3.77	39.1233	4.405	-3.15082	1.14e-30	2.7e-29	TTYH3	-	-	-
ENSG00000204839	45	47	33	410	303	424	530	1.1	1.21	0.7	6.2	6.45	6.83	9.27	1.00333	7.1875	2.84069	1.15e-30	2.71e-29	MROH6	-	-	-
ENSG00000248109	1259	1095	537	0	3	0	0	51.76	56.84	26.44	0	0.16	0	0	45.0133	0.04	-10.1361	1.22e-30	2.86e-29	MARCOL	-	-	-
ENSG00000157570	525	508	312	0	1	2	1	7.28	8.53	5.02	0	0.06	0.02	0.04	6.94333	0.03	-7.85452	1.51e-30	3.56e-29	TSPAN18	-	-	-
ENSG00000120756	220	227	222	1521	818	1118	1061	3.51	4.26	3.76	22.53	18.03	19.7	16.5	3.84333	19.19	2.31992	1.57e-30	3.69e-29	PLS1	-	-	-
ENSG00000166689	171	139	139	1186	926	1423	787	2.04	2.54	1.97	13.14	13.59	21.82	9.27	2.18333	14.455	2.72696	1.59e-30	3.73e-29	PLEKHA7	-	-	-
ENSG00000100697	780	603	735	4505	2368	3066	3057	4.83	4.09	5.22	24.45	17.8	16.8	19.21	4.71333	19.565	2.05346	1.98e-30	4.64e-29	DICER1	Human Diseases	Cancers	K11592
ENSG00000099139	10	1	0	849	706	1251	438	0.11	0.02	0	6.76	7.64	9.48	3.97	0.0433333	6.9625	7.32798	2.2e-30	5.15e-29	PCSK5	-	-	-
ENSG00000100196	966	752	546	62	68	60	104	30.52	30.18	21.03	1.77	2.83	1.73	3.24	27.2433	2.3925	-3.50931	2.5e-30	5.85e-29	KDELR3	Human Diseases	Infectious diseases	K10949
ENSG00000101986	1367	1139	1284	20	12	73	21	20.07	21	21.88	0.25	0.28	1.16	0.29	20.9833	0.495	-5.40567	2.67e-30	6.23e-29	ABCD1	Cellular Processes;Environmental Information Processing	Transport and catabolism;Membrane transport	K05675;K05675
ENSG00000134871	39093	28423	25653	4355	3939	2826	5291	321.14	298.97	252.33	33.11	42.04	21.93	43.89	290.813	35.2425	-3.04471	3.03e-30	7.05e-29	COL4A2	Human Diseases;Environmental Information Processing;Human Diseases;Cellular Processes;Human Diseases;Organismal Systems;Human Diseases;Organismal Systems;Human Diseases;Environmental Information Processing	Cancers;Signal transduction;Infectious diseases;Cellular community - eukaryotes;Infectious diseases;Endocrine system;Endocrine and metabolic diseases;Digestive system;Cancers;Signaling molecules and interaction	K06237;K06237;K06237;K06237;K06237;K06237;K06237;K06237;K06237;K06237
ENSG00000173226	224	181	159	995	636	1104	823	4.97	5.98	4.33	20.36	18.54	24.47	18.88	5.09333	20.5625	2.01333	3.17e-30	7.37e-29	IQCB1	-	-	-
ENSG00000130270	325	279	180	10	7	16	3	4.37	4.46	3.39	0.31	0.17	0.22	0.06	4.07333	0.19	-4.42214	3.5e-30	8.14e-29	ATP8B3	-	-	-
ENSG00000166963	770	634	421	55	34	17	38	3.78	3.95	2.51	0.25	0.22	0.08	0.19	3.41333	0.185	-4.20558	4.07e-30	9.45e-29	MAP1A	-	-	-
ENSG00000265763	122	73	55	1152	729	720	773	1.79	1.35	0.97	15.27	13.88	10.03	11.32	1.37	12.625	3.20404	4.36e-30	1.01e-28	ZNF488	-	-	-
ENSG00000090971	451	441	344	61	66	78	55	17.8	22.06	16.23	2.28	3.43	2.94	2.23	18.6967	2.72	-2.7811	4.43e-30	1.03e-28	NAT14	-	-	-
ENSG00000125354	622	492	467	126	107	140	87	10.88	11.47	10.01	2.51	3.24	2.57	1.82	10.7867	2.535	-2.08919	5.3e-30	1.22e-28	SEPTIN6	Human Diseases;Human Diseases	Infectious diseases;Infectious diseases	K16939;K16939
ENSG00000168542	20802	15881	9208	0	12	2	5	204.15	194.91	106.37	0	0.15	0.02	0.05	168.477	0.055	-11.5808	5.31e-30	1.22e-28	COL3A1	Human Diseases;Organismal Systems;Organismal Systems;Human Diseases;Organismal Systems	Infectious diseases;Endocrine system;Immune system;Endocrine and metabolic diseases;Digestive system	K19720;K19720;K19720;K19720;K19720
ENSG00000145242	611	557	603	0	0	0	0	5.12	5.36	5.97	0	0	0	0	5.48333	0.001	-12.4208	5.35e-30	1.23e-28	EPHA5	Organismal Systems	Development	K05106
ENSG00000065882	844	653	656	99	53	134	56	15.15	14.66	16.7	1.97	1.15	2.96	0.98	15.5033	1.765	-3.13484	5.69e-30	1.31e-28	TBC1D1	Environmental Information Processing	Signal transduction	K18341
ENSG00000164181	30	28	19	253	202	302	239	0.47	0.47	0.31	3.05	4	4.82	3.18	0.416667	3.7625	3.17473	6.17e-30	1.42e-28	ELOVL7	Metabolism;Metabolism;Metabolism;Metabolism	Global and overview maps;Global and overview maps;Lipid metabolism;Lipid metabolism	K10250;K10250;K10250;K10250
ENSG00000064205	1521	1399	751	0	1	0	0	59.87	69.8	35.47	0	0.05	0	0	55.0467	0.0125	-12.1045	7.08e-30	1.62e-28	CCN5	-	-	-
ENSG00000167165	1	1	0	2968	2120	3392	2422	0.07	0.07	0	91.31	91.03	106.46	84.71	0.0466667	93.3775	10.9665	7.44e-30	1.7e-28	UGT1A6	Metabolism;Human Diseases;Metabolism;Metabolism;Metabolism;Metabolism;Metabolism;Metabolism;Metabolism;Metabolism	Global and overview maps;Cancers;Xenobiotics biodegradation and metabolism;Xenobiotics biodegradation and metabolism;Xenobiotics biodegradation and metabolism;Metabolism of cofactors and vitamins;Lipid metabolism;Metabolism of cofactors and vitamins;Carbohydrate metabolism;Carbohydrate metabolism	K00699;K00699;K00699;K00699;K00699;K00699;K00699;K00699;K00699;K00699
ENSG00000065154	786	648	759	4523	3379	3110	4226	19.92	20.73	23.03	103.47	110.97	74.74	106.87	21.2267	99.0125	2.22173	8.54e-30	1.95e-28	OAT	Metabolism;Metabolism	Global and overview maps;Amino acid metabolism	K00819;K00819
ENSG00000169213	183	174	239	7	0	2	3	0.74	0.89	1.16	0.03	0	0.01	0.01	0.93	0.0125	-6.21723	8.79e-30	2.01e-28	RAB3B	-	-	-
ENSG00000154310	320	242	222	1389	899	1469	1028	2.68	2.66	2.69	11.36	10.77	12.03	9.36	2.67667	10.88	2.02317	8.9e-30	2.03e-28	TNIK	Environmental Information Processing	Signal transduction	K08840
ENSG00000154102	48	39	45	381	289	556	487	3.13	2.76	3.29	20.9	22.95	31.48	29.48	3.06	26.2025	3.0981	8.97e-30	2.04e-28	C16orf74	-	-	-
ENSG00000170006	60	31	41	939	778	1457	517	0.29	1.2	0.44	8.72	14.19	18.96	6.93	0.643333	12.2	4.24517	9.04e-30	2.06e-28	TMEM154	-	-	-
ENSG00000161791	329	237	172	9	8	17	4	2.43	2.27	1.69	0.05	0.04	0.07	0.03	2.13	0.0475	-5.48678	9.08e-30	2.06e-28	FMNL3	-	-	-
ENSG00000148680	3	0	3	372	249	390	285	0.05	0	0.06	5.57	5.26	5.98	4.64	0.0366667	5.3625	7.19229	1.04e-29	2.36e-28	HTR7	Environmental Information Processing;Environmental Information Processing;Environmental Information Processing;Organismal Systems	Signaling molecules and interaction;Signal transduction;Signal transduction;Nervous system	K04163;K04163;K04163;K04163
ENSG00000114026	511	434	494	182	125	191	169	14.79	16.48	17.84	5.15	5.39	5.2	5.25	16.37	5.2475	-1.64135	1.1e-29	2.5e-28	OGG1	Genetic Information Processing	Replication and repair	K03660
ENSG00000173166	1236	984	1061	171	115	276	200	8.18	8.53	8.1	3.22	0.89	1.65	1.21	8.27	1.7425	-2.24673	1.19e-29	2.7e-28	RAPH1	-	-	-
ENSG00000145495	10042	7757	6333	3220	2264	3125	2609	112.81	112.89	88.38	35.21	61.43	35.91	30.71	104.693	40.815	-1.359	1.35e-29	3.05e-28	MARCHF6	Genetic Information Processing	Folding, sorting and degradation	K10661
ENSG00000114853	627	476	571	67	73	121	73	6.57	6.73	7.28	0.73	1.03	1.24	0.68	6.86	0.92	-2.8985	1.42e-29	3.2e-28	ZBTB47	-	-	-
ENSG00000118596	540	562	681	1	1	1	0	2.57	5.64	3.78	0	0.01	0	0	3.99667	0.0025	-10.6427	1.49e-29	3.37e-28	SLC16A7	-	-	-
ENSG00000088808	86	64	80	1133	875	1701	668	0.98	0.84	1.33	10.67	11.75	16.46	7.01	1.05	11.4725	3.44972	1.55e-29	3.5e-28	PPP1R13B	-	-	-
ENSG00000156299	2	5	0	349	223	260	310	0.06	0.05	0	2.47	2.21	2.16	2.73	0.0366667	2.3925	6.02791	1.87e-29	4.21e-28	TIAM1	Environmental Information Processing;Environmental Information Processing;Environmental Information Processing;Cellular Processes;Human Diseases;Organismal Systems;Cellular Processes	Signal transduction;Signal transduction;Signal transduction;Cell motility;Cancers;Immune system;Cellular community - eukaryotes	K05731;K05731;K05731;K05731;K05731;K05731;K05731
ENSG00000150782	261	204	280	1866	1167	2336	1418	12.37	11.96	15.69	79.62	71.21	105.1	67.05	13.34	80.745	2.59761	1.92e-29	4.31e-28	IL18	Environmental Information Processing;Human Diseases;Human Diseases;Human Diseases;Human Diseases;Organismal Systems;Human Diseases;Human Diseases;Human Diseases;Human Diseases;Environmental Information Processing;Human Diseases;Organismal Systems;Human Diseases;Human Diseases	Signaling molecules and interaction;Infectious diseases;Infectious diseases;Infectious diseases;Infectious diseases;Immune system;Infectious diseases;Immune diseases;Infectious disease: bacterial;Infectious diseases;Signaling molecules and interaction;Immune diseases;Immune system;Infectious diseases;Infectious diseases	K05482;K05482;K05482;K05482;K05482;K05482;K05482;K05482;K05482;K05482;K05482;K05482;K05482;K05482;K05482
ENSG00000132470	721	419	168	11116	10084	22948	15099	7.12	5.3	1.86	98.06	125.91	209.79	151.36	4.76	146.28	4.94163	1.97e-29	4.42e-28	ITGB4	Environmental Information Processing;Human Diseases;Cellular Processes;Cellular Processes;Human Diseases;Human Diseases;Environmental Information Processing;Human Diseases	Signal transduction;Infectious diseases;Cell motility;Cellular community - eukaryotes;Cardiovascular diseases;Cardiovascular diseases;Signaling molecules and interaction;Cardiovascular diseases	K06525;K06525;K06525;K06525;K06525;K06525;K06525;K06525
ENSG00000071967	1347	1121	787	62	76	133	55	18.38	18.43	13.18	0.75	1.55	1.83	0.71	16.6633	1.21	-3.7836	1.99e-29	4.46e-28	CYBRD1	Organismal Systems	Digestive system	K08370
ENSG00000119866	7	2	0	506	382	935	354	0.34	0.1	0	11.52	13.83	23.13	9.84	0.146667	14.58	6.63531	2.03e-29	4.55e-28	BCL11A	-	-	-
ENSG00000143878	8544	6527	3136	167	231	445	194	186.52	179.91	81.99	3.29	6.53	9.21	4.22	149.473	5.8125	-4.68459	2.13e-29	4.75e-28	RHOB	Human Diseases	Infectious diseases	K07856
ENSG00000038295	949	765	867	0	1	0	0	8.52	8.94	8.97	0	0.01	0	0	8.81	0.0025	-11.783	2.13e-29	4.75e-28	TLL1	-	-	-
ENSG00000109265	750	597	450	0	0	0	0	5.61	5.84	4.16	0	0	0	0	5.20333	0.001	-12.3452	2.19e-29	4.89e-28	CRACD	-	-	-
ENSG00000184613	812	582	442	1	1	1	0	15.7	11.51	8.84	0.02	0.12	0.07	0	12.0167	0.0525	-7.8385	2.29e-29	5.09e-28	NELL2	-	-	-
ENSG00000107201	126	60	136	1343	738	1032	1129	1.56	0.92	2.07	15.6	12.37	12.74	14.55	1.51667	13.815	3.18726	2.33e-29	5.17e-28	DDX58	Human Diseases;Human Diseases;Human Diseases;Environmental Information Processing;Human Diseases;Human Diseases;Human Diseases;Organismal Systems;Organismal Systems	Infectious diseases;Infectious diseases;Infectious diseases;Signal transduction;Infectious diseases;Infectious diseases;Infectious diseases;Immune system;Immune system	K12646;K12646;K12646;K12646;K12646;K12646;K12646;K12646;K12646
ENSG00000149218	391	295	364	1502	986	1239	1402	4.34	4.14	4.84	15.05	14.19	13.05	15.52	4.44	14.4525	1.70269	2.34e-29	5.18e-28	ENDOD1	-	-	-
ENSG00000168077	11766	9384	7026	935	965	1514	669	168.18	168.96	120.38	12.6	19.31	21.76	9.97	152.507	15.91	-3.26087	2.44e-29	5.4e-28	SCARA3	-	-	-
ENSG00000104219	517	421	395	119	65	137	105	6.55	4.64	4.72	1.72	0.73	1.13	0.91	5.30333	1.1225	-2.24018	2.7e-29	5.97e-28	ZDHHC2	-	-	-
ENSG00000196155	603	454	624	0	0	0	0	11.75	9.63	15.03	0	0	0	0	12.1367	0.001	-13.5671	2.71e-29	6e-28	PLEKHG4	-	-	-
ENSG00000189431	3	4	3	301	239	457	215	0.06	0.09	0.07	5	5.71	7.98	3.95	0.0733333	5.66	6.27019	3.31e-29	7.3e-28	RASSF10	-	-	-
ENSG00000172986	660	522	210	3	7	1	1	11.75	12.69	3.97	0.04	0.14	0.1	0.02	9.47	0.075	-6.98033	3.46e-29	7.62e-28	GXYLT2	Metabolism	Glycan biosynthesis and metabolism	K13676
ENSG00000144455	1469	1141	830	153	113	217	102	40.86	39.85	25.73	3.42	3.52	5.39	3	35.48	3.8325	-3.21065	3.54e-29	7.78e-28	SUMF1	Cellular Processes	Transport and catabolism	K13444
ENSG00000087008	646	618	534	157	90	168	168	15.14	18.02	13.95	3.4	2.42	3.09	3.53	15.7033	3.11	-2.33608	3.73e-29	8.2e-28	ACOX3	Metabolism;Environmental Information Processing;Metabolism;Cellular Processes;Organismal Systems;Metabolism;Metabolism;Metabolism;Metabolism;Metabolism;Metabolism	Global and overview maps;Signal transduction;Global and overview maps;Transport and catabolism;Endocrine system;Global and overview maps;Lipid metabolism;Carbohydrate metabolism;Metabolism of other amino acids;Lipid metabolism;Lipid metabolism	K00232;K00232;K00232;K00232;K00232;K00232;K00232;K00232;K00232;K00232;K00232
ENSG00000130589	271	221	217	1151	1013	1454	1022	1.76	1.8	1.69	6.73	8.51	8.94	6.6	1.75	7.695	2.13657	3.76e-29	8.26e-28	HELZ2	-	-	-
ENSG00000145908	502	520	433	63	51	83	35	6.7	8.91	7.14	0.82	0.88	1.15	0.47	7.58333	0.83	-3.19165	3.97e-29	8.69e-28	ZNF300	Human Diseases	Infectious diseases	K09228
ENSG00000117525	531	289	335	8380	5850	5753	16202	12.02	8.33	9.06	171.23	171.65	123.45	365.06	9.80333	207.847	4.40611	4.26e-29	9.32e-28	F3	Human Diseases;Organismal Systems	Endocrine and metabolic diseases;Immune system	K03901;K03901
ENSG00000179344	6	1	2	409	341	654	252	0.25	0.05	0.07	11.75	14.18	19.63	8	0.123333	13.39	6.76245	4.39e-29	9.61e-28	HLA-DQB1	Human Diseases;Human Diseases;Human Diseases;Human Diseases;Cellular Processes;Human Diseases;Human Diseases;Organismal Systems;Human Diseases;Human Diseases;Environmental Information Processing;Human Diseases;Human Diseases;Human Diseases;Organismal Systems;Organismal Systems;Human Diseases;Human Diseases;Human Diseases;Organismal Systems;Organismal Systems;Human Diseases;Human Diseases;Human Di…	Infectious diseases;Infectious diseases;Infectious diseases;Infectious diseases;Transport and catabolism;Immune diseases;Infectious diseases;Immune system;Infectious diseases;Immune diseases;Signaling molecules and interaction;Infectious diseases;Cardiovascular diseases;Immune diseases;Immune system;Immune system;Infectious diseases;Immune diseases;Immune diseases;Immune system;Immune system;Immu…	K06752;K06752;K06752;K06752;K06752;K06752;K06752;K06752;K06752;K06752;K06752;K06752;K06752;K06752;K06752;K06752;K06752;K06752;K06752;K06752;K06752;K06752;K06752;K06752
ENSG00000101276	5	5	1	242	240	297	200	0.1	0.12	0.02	4.02	6.46	5.54	3.65	0.08	4.9175	5.94178	4.43e-29	9.68e-28	SLC52A3	Organismal Systems	Digestive system	K14620
ENSG00000205581	4203	3385	3613	2069	1578	1807	1774	171.84	174.8	177.31	76.71	87.69	73.6	74.17	174.65	78.0425	-1.16213	4.46e-29	9.73e-28	HMGN1	-	-	-
ENSG00000142675	66	57	56	461	367	612	376	1.35	1.67	1.76	9.26	12.1	13.66	8.44	1.59333	10.865	2.76957	4.49e-29	9.78e-28	CNKSR1	-	-	-
ENSG00000141934	942	867	764	180	198	205	198	38.03	44.99	37.47	7.06	10.4	7.85	8.12	40.1633	8.3575	-2.26474	4.88e-29	1.06e-27	PLPP2	Metabolism;Environmental Information Processing;Organismal Systems;Human Diseases;Metabolism;Metabolism;Metabolism;Metabolism;Organismal Systems	Global and overview maps;Signal transduction;Immune system;Cancers;Lipid metabolism;Lipid metabolism;Lipid metabolism;Lipid metabolism;Digestive system	K01080;K01080;K01080;K01080;K01080;K01080;K01080;K01080;K01080
ENSG00000174938	915	652	450	17	17	54	19	13.59	12.13	7.92	0.24	0.5	0.71	0.28	11.2133	0.4325	-4.69637	5e-29	1.09e-27	SEZ6L2	-	-	-
ENSG00000149380	790	651	424	0	0	1	2	18.1	19.2	12.04	0	0	0.02	0.04	16.4467	0.015	-10.0986	5.23e-29	1.13e-27	P4HA3	Metabolism;Metabolism	Global and overview maps;Amino acid metabolism	K00472;K00472
ENSG00000108828	3931	2961	2822	866	745	1186	830	75.26	72.84	64.96	14.96	18.7	21.71	16	71.02	17.8425	-1.99291	5.37e-29	1.16e-27	VAT1	-	-	-
ENSG00000115616	220	174	234	2	0	1	3	2.03	2.03	2.59	0.02	0	0.01	0.03	2.21667	0.015	-7.20729	5.59e-29	1.21e-27	SLC9A2	-	-	-
ENSG00000112576	4243	3776	3190	760	559	484	851	112.07	124.33	100.21	17.93	19	11.88	22.15	112.203	17.74	-2.66104	5.67e-29	1.23e-27	CCND3	Human Diseases;Environmental Information Processing;Human Diseases;Human Diseases;Human Diseases;Human Diseases;Cellular Processes;Human Diseases;Environmental Information Processing;Environmental Information Processing;Cellular Processes;Environmental Information Processing;Human Diseases;Cellular Processes;Cellular Processes	Cancers;Signal transduction;Infectious diseases;Infectious diseases;Infectious diseases;Cancers;Cellular community - eukaryotes;Infectious diseases;Signal transduction;Signal transduction;Cell growth and death;Signal transduction;Infectious diseases;Cell growth and death;Cell growth and death	K10152;K10152;K10152;K10152;K10152;K10152;K10152;K10152;K10152;K10152;K10152;K10152;K10152;K10152;K10152
ENSG00000164659	659	517	430	0	1	2	0	11.8	10.26	9.38	0	0.02	0.03	0	10.48	0.0125	-9.71149	5.68e-29	1.23e-27	ELAPOR2	-	-	-
ENSG00000185950	1324	874	841	103	75	175	159	8.39	6.99	6.38	0.59	0.62	1.05	1	7.25333	0.815	-3.15377	5.71e-29	1.23e-27	IRS2	Human Diseases;Human Diseases;Environmental Information Processing;Human Diseases;Cellular Processes;Organismal Systems;Environmental Information Processing;Environmental Information Processing;Organismal Systems;Human Diseases;Organismal Systems;Organismal Systems;Organismal Systems;Organismal Systems;Human Diseases	Neurodegenerative diseases;Cancers;Signal transduction;Endocrine and metabolic diseases;Transport and catabolism;Endocrine system;Signal transduction;Signal transduction;Endocrine system;Endocrine and metabolic diseases;Aging;Endocrine system;Aging;Endocrine system;Endocrine and metabolic diseases	K07187;K07187;K07187;K07187;K07187;K07187;K07187;K07187;K07187;K07187;K07187;K07187;K07187;K07187;K07187
ENSG00000189280	2	0	1	1074	785	905	1451	0.08	0	0.05	36.95	38.78	32.71	55.14	0.0433333	40.895	9.88223	5.8e-29	1.25e-27	GJB5	-	-	-
ENSG00000167693	961	729	666	3459	2390	3400	3860	17.29	16.3	14.03	55.46	54.9	57.03	68.55	15.8733	58.985	1.89374	5.82e-29	1.25e-27	NXN	-	-	-
ENSG00000275832	2464	1873	1889	8102	5714	9182	6571	43.81	43.66	35.09	117.68	110.93	119.96	100.56	40.8533	112.282	1.45861	6.05e-29	1.3e-27	ARHGAP23	-	-	-
ENSG00000124429	5	3	0	605	332	833	288	0.08	0.05	0	8.45	6.36	11.12	4.1	0.0433333	7.5075	7.43671	6.38e-29	1.37e-27	POF1B	-	-	-
ENSG00000105974	2481	1757	2435	34929	20003	16699	37376	52.08	48.36	63.82	674.34	561.49	338.23	800.51	54.7533	593.643	3.43858	6.82e-29	1.46e-27	CAV1	Cellular Processes;Human Diseases;Cellular Processes;Human Diseases;Human Diseases;Human Diseases	Transport and catabolism;Cancers;Cellular community - eukaryotes;Cardiovascular diseases;Cardiovascular diseases;Infectious diseases	K06278;K06278;K06278;K06278;K06278;K06278
ENSG00000143217	13	12	10	1153	1136	2530	347	0.19	0.23	0.18	15.54	21.99	35.83	5.17	0.2	19.6325	6.6171	7.04e-29	1.51e-27	NECTIN4	Cellular Processes	Cellular community - eukaryotes	K06593
ENSG00000183742	2	2	1	1488	829	364	1695	0.02	0.03	0.01	11.69	9.84	2.58	14.57	0.02	9.67	8.91737	8.02e-29	1.71e-27	MACC1	-	-	-
ENSG00000113448	4852	4255	3204	169	144	387	97	49.05	54.42	39.3	2.97	2.84	3.94	2.31	47.59	3.015	-3.98043	8.81e-29	1.88e-27	PDE4D	Metabolism;Environmental Information Processing;Metabolism;Organismal Systems;Human Diseases	Global and overview maps;Signal transduction;Nucleotide metabolism;Endocrine system;Substance dependence	K13293;K13293;K13293;K13293;K13293
ENSG00000163283	45	33	65	1479	1517	1464	636	0.84	0.78	1.46	25.04	36.86	26.03	11.89	1.02667	24.955	4.60329	9.08e-29	1.94e-27	ALPP	Metabolism;Metabolism;Metabolism	Global and overview maps;Metabolism of cofactors and vitamins;Metabolism of cofactors and vitamins	K01077;K01077;K01077
ENSG00000168389	34	26	44	307	228	351	331	1.1	0.8	1.4	6.72	7.64	8.3	8.77	1.1	7.8575	2.83657	9.31e-29	1.98e-27	MFSD2A	-	-	-
ENSG00000159251	1708	1621	835	0	1	1	0	63.86	76.53	37.39	0	0.05	0.04	0	59.26	0.0225	-11.3629	9.48e-29	2.02e-27	ACTC1	Human Diseases;Organismal Systems;Human Diseases;Organismal Systems	Cardiovascular diseases;Circulatory system;Cardiovascular diseases;Circulatory system	K12314;K12314;K12314;K12314
ENSG00000103404	552	444	444	1488	1025	1471	1385	3.59	3.92	3.69	8.08	7.6	7.45	8.57	3.73333	7.925	1.08595	1.1e-28	2.33e-27	USP31	-	-	-
ENSG00000117676	1068	927	930	3080	2309	3434	2939	17.65	19.47	18.03	45.31	48.74	52.78	47.64	18.3833	48.6175	1.40308	1.17e-28	2.48e-27	RPS6KA1	Environmental Information Processing;Organismal Systems;Environmental Information Processing;Cellular Processes;Human Diseases;Organismal Systems;Human Diseases;Organismal Systems;Organismal Systems	Signal transduction;Environmental adaptation;Signal transduction;Cell growth and death;Infectious disease: bacterial;Nervous system;Endocrine and metabolic diseases;Endocrine system;Nervous system	K04373;K04373;K04373;K04373;K04373;K04373;K04373;K04373;K04373
ENSG00000136237	0	1	3	804	546	1196	486	0	0.01	0.1	5.54	5.4	8.76	3.71	0.0366667	5.8525	7.31844	1.19e-28	2.53e-27	RAPGEF5	Environmental Information Processing;Environmental Information Processing	Signal transduction;Signal transduction	K08019;K08019
ENSG00000100342	9	4	8	324	281	388	173	0.17	0.17	0.18	7.17	8.01	8.7	4.27	0.173333	7.0375	5.34344	1.23e-28	2.61e-27	APOL1	Human Diseases	Infectious diseases	K23585
ENSG00000151468	12	17	15	716	818	1942	441	0.23	0.4	0.34	12.15	19.93	34.6	8.27	0.323333	18.7375	5.85676	1.34e-28	2.83e-27	CCDC3	-	-	-
ENSG00000137767	135	81	87	912	799	1567	861	4.22	3.11	3.35	25.7	32.67	46.47	27.01	3.56	32.9625	3.21088	1.36e-28	2.86e-27	SQOR	Metabolism;Metabolism	Global and overview maps;Energy metabolism	K22470;K22470
ENSG00000033122	3	1	1	518	311	353	340	0.01	0.02	0	5.27	4.95	3.46	3.95	0.01	4.4075	8.78382	1.65e-28	3.47e-27	LRRC7	-	-	-
ENSG00000091409	1618	1132	2292	22551	15061	32463	16640	14.63	13.08	24.77	183.35	175.55	278.78	150.47	17.4933	197.037	3.49359	1.71e-28	3.61e-27	ITGA6	Human Diseases;Environmental Information Processing;Human Diseases;Cellular Processes;Cellular Processes;Organismal Systems;Human Diseases;Environmental Information Processing;Human Diseases;Human Diseases;Human Diseases;Environmental Information Processing;Human Diseases	Cancers;Signal transduction;Infectious diseases;Cell motility;Cellular community - eukaryotes;Immune system;Cardiovascular diseases;Signaling molecules and interaction;Infectious diseases;Cancers;Cardiovascular diseases;Signaling molecules and interaction;Cardiovascular diseases	K06485;K06485;K06485;K06485;K06485;K06485;K06485;K06485;K06485;K06485;K06485;K06485;K06485
ENSG00000156983	1485	1042	1241	506	333	439	519	17.68	15.06	17.12	5.38	5.04	4.84	5.97	16.62	5.3075	-1.64682	1.72e-28	3.62e-27	BRPF1	-	-	-
ENSG00000066629	210	217	282	0	1	4	1	2.5	5.4	3.99	0	0.02	0.12	0.01	3.96333	0.0375	-6.72368	1.76e-28	3.69e-27	EML1	-	-	-
ENSG00000133106	5	3	1	255	250	444	254	0.17	0.09	0.02	5.24	8.13	10.9	5.82	0.0933333	7.5225	6.33268	1.76e-28	3.69e-27	EPSTI1	-	-	-
ENSG00000069482	504	528	880	0	0	0	0	34.77	45.99	72.7	0	0	0	0	51.1533	0.001	-15.6425	1.8e-28	3.77e-27	GAL	Environmental Information Processing	Signaling molecules and interaction	K05244
ENSG00000138829	5355	3887	3542	971	578	611	419	26.02	23.65	20.91	4.53	3.7	3.05	2.03	23.5267	3.3275	-2.82179	1.83e-28	3.84e-27	FBN2	-	-	-
ENSG00000197632	6	2	1	4891	5205	4007	25694	0.15	0.07	0.03	119.92	183.4	104.23	693.94	0.0833333	275.373	11.6902	1.84e-28	3.85e-27	SERPINB2	Organismal Systems	Immune system	K19821
ENSG00000171551	1063	903	620	0	1	0	0	20.04	21.49	14.58	0	0.02	0	0	18.7033	0.005	-11.8691	2.12e-28	4.41e-27	ECEL1	-	-	-
ENSG00000133985	21	8	10	400	320	653	262	0.21	0.1	0.12	3.66	4.21	6.28	2.65	0.143333	4.2	4.87294	2.17e-28	4.53e-27	TTC9	-	-	-
ENSG00000137393	28	22	14	584	491	1104	371	0.29	0.29	0.17	5.41	6.53	10.74	3.8	0.25	6.62	4.72683	2.25e-28	4.67e-27	RNF144B	-	-	-
ENSG00000198121	96	65	40	792	571	655	946	1.48	1.51	0.82	11.8	12.38	10.61	16.17	1.27	12.74	3.32646	2.39e-28	4.96e-27	LPAR1	Human Diseases;Environmental Information Processing;Environmental Information Processing;Human Diseases;Environmental Information Processing;Environmental Information Processing;Cellular Processes;Cellular Processes	Cancers;Signal transduction;Signaling molecules and interaction;Infectious diseases;Signal transduction;Signal transduction;Cell motility;Cellular community - eukaryotes	K04289;K04289;K04289;K04289;K04289;K04289;K04289;K04289
ENSG00000177096	580	446	407	0	0	0	0	13.09	12.46	10.79	0	0	0	0	12.1133	0.001	-13.5643	2.5e-28	5.19e-27	PHETA2	-	-	-
ENSG00000091490	2918	2235	1933	729	541	882	785	37.45	36.83	28.86	8.57	9.24	10.6	10.13	34.38	9.635	-1.83521	2.53e-28	5.25e-27	SEL1L3	-	-	-
ENSG00000108797	1298	962	676	153	148	205	155	12.11	11.34	7.55	1.29	1.81	1.81	1.55	10.3333	1.615	-2.6777	3.05e-28	6.31e-27	CNTNAP1	Environmental Information Processing	Signaling molecules and interaction	K07379
ENSG00000134317	7	9	5	517	615	1231	282	0.15	0.58	0.09	7.07	11.63	22.67	4.25	0.273333	11.405	5.38286	3.08e-28	6.37e-27	GRHL1	-	-	-
ENSG00000249915	4665	3704	3429	1506	1119	1152	1456	218.12	219.61	193.19	64.17	67.3	50.8	68.32	210.307	62.6475	-1.74717	3.22e-28	6.64e-27	PDCD6	-	-	-
ENSG00000183762	107	110	63	2342	2057	4753	1356	1.16	1.16	0.73	24.46	30.04	46.61	15.48	1.01667	29.1475	4.84145	3.8e-28	7.84e-27	KREMEN1	-	-	-
ENSG00000149289	294	223	207	1484	748	1246	1036	2.56	2.28	1.99	9.64	7.76	7.9	8	2.27667	8.325	1.87053	3.85e-28	7.92e-27	ZC3H12C	-	-	-
ENSG00000168575	334	279	364	1865	1349	1492	1980	5.96	5.41	7.04	24.56	26.5	20.68	29.98	6.13667	25.43	2.051	3.87e-28	7.97e-27	SLC20A2	-	-	-
ENSG00000134184	1020	842	1052	0	1	1	0	45.68	47.7	57.36	0	0.08	0.06	0	50.2467	0.035	-10.4875	3.91e-28	8.03e-27	GSTM1	Metabolism;Human Diseases;Human Diseases;Human Diseases;Human Diseases;Metabolism;Metabolism;Human Diseases;Metabolism;Metabolism	Global and overview maps;Cancers;Cancers;Cardiovascular diseases;Cancers;Xenobiotics biodegradation and metabolism;Xenobiotics biodegradation and metabolism;Drug resistance;Xenobiotics biodegradation and metabolism;Metabolism of other amino acids	K00799;K00799;K00799;K00799;K00799;K00799;K00799;K00799;K00799;K00799
ENSG00000148925	437	339	333	1236	931	1265	1090	10.27	10.5	9.45	26.37	28.45	28.53	26.12	10.0733	27.3675	1.44192	4.13e-28	8.48e-27	BTBD10	-	-	-
ENSG00000138347	512	431	640	0	3	0	0	4.79	5.08	7.14	0	0.04	0	0	5.67	0.01	-9.1472	4.5e-28	9.23e-27	MYPN	-	-	-
ENSG00000198053	360	293	357	49	17	22	43	4.72	4.81	5.64	0.59	0.29	0.27	0.57	5.05667	0.43	-3.55578	5.11e-28	1.05e-26	SIRPA	Organismal Systems	Development	K06551
ENSG00000111110	262	238	169	11	6	1	3	2.1	2.41	1.62	0.08	0.06	0.01	0.02	2.04333	0.0425	-5.58732	5.58e-28	1.14e-26	PPM1H	-	-	-
ENSG00000171408	688	481	367	0	0	0	0	6.6	5.83	4.6	0	0	0	0	5.67667	0.001	-12.4708	6.28e-28	1.28e-26	PDE7B	Metabolism;Metabolism;Human Diseases	Global and overview maps;Nucleotide metabolism;Substance dependence	K18436;K18436;K18436
ENSG00000134070	319	205	181	27	13	33	29	4.8	3.9	3.26	0.37	0.25	0.47	0.44	3.98667	0.3825	-3.38165	6.35e-28	1.3e-26	IRAK2	Human Diseases;Organismal Systems	Infectious diseases;Nervous system	K04731;K04731
ENSG00000213983	444	318	364	1472	1237	1792	1396	10.56	11	10.32	32.55	40.42	40.52	34.83	10.6267	37.08	1.80295	6.83e-28	1.39e-26	AP1G2	Human Diseases;Cellular Processes	Infectious disease: viral;Transport and catabolism	K12391;K12391
ENSG00000104213	262	191	169	2	0	0	4	10.44	10.05	7.39	0.1	0	0	0.31	9.29333	0.1025	-6.5025	6.89e-28	1.4e-26	PDGFRL	-	-	-
ENSG00000131242	5	1	2	649	652	1494	298	0.08	0.03	0.01	7	9.48	13.4	3.21	0.04	8.2725	7.69218	8.67e-28	1.76e-26	RAB11FIP4	Cellular Processes	Transport and catabolism	K12485
ENSG00000169031	1478	1197	723	0	1	0	1	10.28	10.32	6.34	0	0.01	0	0.01	8.98	0.005	-10.8106	8.81e-28	1.79e-26	COL4A3	Human Diseases;Environmental Information Processing;Human Diseases;Cellular Processes;Human Diseases;Organismal Systems;Human Diseases;Organismal Systems;Human Diseases;Environmental Information Processing	Cancers;Signal transduction;Infectious diseases;Cellular community - eukaryotes;Infectious diseases;Endocrine system;Endocrine and metabolic diseases;Digestive system;Cancers;Signaling molecules and interaction	K06237;K06237;K06237;K06237;K06237;K06237;K06237;K06237;K06237;K06237
ENSG00000162551	244	199	248	0	0	4	1	5.05	6.49	6.5	0	0	0.08	0.02	6.01333	0.025	-7.91009	9.03e-28	1.83e-26	ALPL	Metabolism;Metabolism;Metabolism	Global and overview maps;Metabolism of cofactors and vitamins;Metabolism of cofactors and vitamins	K01077;K01077;K01077
ENSG00000104205	27	19	14	397	158	338	307	0.44	0.55	0.55	5.77	2.61	4.94	5.98	0.513333	4.825	3.23256	9.6e-28	1.94e-26	SGK3	Environmental Information Processing;Environmental Information Processing	Signal transduction;Signal transduction	K13304;K13304
ENSG00000167779	289	262	280	1579	1173	2243	1445	18.71	21.59	21.99	87.67	94.09	135.36	90.97	20.7633	102.022	2.29678	9.68e-28	1.96e-26	IGFBP6	-	-	-
ENSG00000157554	285	258	308	2	0	1	1	4.07	6.24	5.98	0.02	0	0.05	0.05	5.43	0.03	-7.49985	1.06e-27	2.13e-26	ERG	Human Diseases;Human Diseases	Cancers;Cancers	K09435;K09435
ENSG00000139977	418	386	359	1688	1062	1703	1277	5.4	6.75	5.81	17.1	16.2	17.34	15.35	5.98667	16.4975	1.46242	1.16e-27	2.34e-26	NAA30	-	-	-
ENSG00000136010	282	226	129	4	1	1	2	1.96	1.99	1.07	0.02	0.01	0.01	0.01	1.67333	0.0125	-7.06465	1.18e-27	2.38e-26	ALDH1L2	Metabolism	Metabolism of cofactors and vitamins	K00289
ENSG00000100473	516	408	369	0	0	0	0	11.94	11.77	10.79	0	0	0	0	11.5	0.001	-13.4893	1.27e-27	2.56e-26	COCH	-	-	-
ENSG00000213949	1093	1006	1173	176	60	95	165	6.68	7.7	8.62	0.98	0.49	0.55	0.97	7.66667	0.7475	-3.35845	1.42e-27	2.85e-26	ITGA1	Environmental Information Processing;Human Diseases;Cellular Processes;Cellular Processes;Organismal Systems;Human Diseases;Human Diseases;Environmental Information Processing;Human Diseases	Signal transduction;Infectious diseases;Cell motility;Cellular community - eukaryotes;Immune system;Cardiovascular diseases;Cardiovascular diseases;Signaling molecules and interaction;Cardiovascular diseases	K06480;K06480;K06480;K06480;K06480;K06480;K06480;K06480;K06480
ENSG00000138685	1913	2024	2718	189	64	56	162	16.68	21.42	28.59	1.39	0.76	0.53	1.36	22.23	1.01	-4.46008	1.48e-27	2.97e-26	FGF2	Human Diseases;Environmental Information Processing;Environmental Information Processing;Environmental Information Processing;Environmental Information Processing;Cellular Processes;Human Diseases;Human Diseases;Human Diseases;Human Diseases;Cellular Processes;Human Diseases;Human Diseases	Cancers;Signal transduction;Signal transduction;Signal transduction;Signal transduction;Cell motility;Cancers;Infectious diseases;Cancers;Cancers;Cellular community - eukaryotes;Drug resistance;Cancers	K18497;K18497;K18497;K18497;K18497;K18497;K18497;K18497;K18497;K18497;K18497;K18497;K18497
ENSG00000185818	149	102	172	4	4	3	5	1.27	1.1	1.76	0.03	0.04	0.02	0.04	1.37667	0.0325	-5.4046	1.53e-27	3.08e-26	NAT8L	Metabolism;Metabolism	Global and overview maps;Amino acid metabolism	K18309;K18309
ENSG00000172061	568	458	347	0	0	0	0	5.77	5.21	4.25	0	0	0	0	5.07667	0.001	-12.3097	1.59e-27	3.19e-26	LRRC15	-	-	-
ENSG00000138496	134	88	84	1465	1103	1706	709	1.49	1.38	1.12	19.55	21.4	25.42	10.39	1.33	19.19	3.85086	1.6e-27	3.21e-26	PARP9	-	-	-
ENSG00000196502	247	211	124	2	4	1	2	9.58	10.61	5.51	0.09	0.23	0.05	0.06	8.56667	0.1075	-6.31633	1.64e-27	3.27e-26	SULT1A1	Human Diseases	Cancers	K01014
ENSG00000073464	241	187	192	18	17	11	27	2.29	2.03	1.95	0.22	0.21	0.1	0.38	2.09	0.2275	-3.19956	1.76e-27	3.52e-26	CLCN4	-	-	-
ENSG00000169814	869	687	609	169	160	224	156	20.64	19.94	18.1	3.34	4.33	4.7	2.8	19.56	3.7925	-2.36669	1.84e-27	3.68e-26	BTD	Metabolism;Organismal Systems;Metabolism	Global and overview maps;Digestive system;Metabolism of cofactors and vitamins	K01435;K01435;K01435
ENSG00000136869	448	389	476	0	3	0	0	4.36	4.87	5.66	0	0.03	0	0	4.96333	0.0075	-9.3702	2.17e-27	4.33e-26	TLR4	Environmental Information Processing;Human Diseases;Human Diseases;Human Diseases;Cellular Processes;Human Diseases;Human Diseases;Human Diseases;Organismal Systems;Human Diseases;Environmental Information Processing;Human Diseases;Cellular Processes;Human Diseases;Human Diseases;Human Diseases;Human Diseases;Human Diseases;Environmental Information Processing;Human Diseases;Human Diseases;Organi…	Signal transduction;Infectious diseases;Infectious diseases;Infectious diseases;Transport and catabolism;Infectious disease: viral;Infectious diseases;Cancers;Immune system;Infectious diseases;Signal transduction;Infectious diseases;Cell growth and death;Infectious diseases;Immune diseases;Infectious diseases;Infectious diseases;Infectious disease: bacterial;Signal transduction;Infectious disease…	K10160;K10160;K10160;K10160;K10160;K10160;K10160;K10160;K10160;K10160;K10160;K10160;K10160;K10160;K10160;K10160;K10160;K10160;K10160;K10160;K10160;K10160;K10160;K10160;K10160;K10160;K10160
ENSG00000106031	339	235	176	2	2	1	0	3.49	3.06	2.17	0.02	0.03	0.01	0	2.90667	0.015	-7.59826	2.28e-27	4.54e-26	HOXA13	-	-	-
ENSG00000213214	79	62	77	440	357	582	412	1.57	1.54	1.82	7.86	9.15	10.92	8.12	1.64333	9.0125	2.4553	2.28e-27	4.54e-26	ARHGEF35	-	-	-
ENSG00000100292	578	542	602	82	32	83	99	19.41	23.27	24.23	2.63	1.38	2.69	3.27	22.3033	2.4925	-3.16159	2.29e-27	4.54e-26	HMOX1	Metabolism;Human Diseases;Human Diseases;Human Diseases;Human Diseases;Environmental Information Processing;Organismal Systems;Metabolism;Cellular Processes	Global and overview maps;Cancers;Cancers;Cancers;Cardiovascular diseases;Signal transduction;Digestive system;Metabolism of cofactors and vitamins;Cell growth and death	K00510;K00510;K00510;K00510;K00510;K00510;K00510;K00510;K00510
ENSG00000100147	961	757	793	430	302	346	334	6.96	6.92	7.27	2.81	2.83	2.37	2.41	7.05	2.605	-1.43634	2.42e-27	4.8e-26	CCDC134	-	-	-
ENSG00000122870	768	639	564	0	1	0	0	7.06	7.4	6.08	0	0.01	0	0	6.84667	0.0025	-11.4193	2.52e-27	4.98e-26	BICC1	-	-	-
ENSG00000136720	331	287	228	1696	1288	2009	1255	4.05	4.43	3.34	18.72	20.42	23.3	15.3	3.94	19.435	2.30239	2.59e-27	5.11e-26	HS6ST1	Metabolism	Glycan biosynthesis and metabolism	K02514
ENSG00000147027	687	513	344	0	2	0	1	8.79	8.28	5.27	0	0.03	0	0.01	7.44667	0.01	-9.54045	2.7e-27	5.33e-26	TMEM47	-	-	-
ENSG00000162783	441	317	356	2421	2140	3643	1979	5.42	4.92	5.24	26.86	34.1	42.47	24.26	5.19333	31.9225	2.61984	2.77e-27	5.47e-26	IER5	-	-	-
ENSG00000179399	577	446	332	0	0	0	0	17.16	17.38	12.46	0	0	0	0	15.6667	0.001	-13.9354	2.9e-27	5.72e-26	GPC5	-	-	-
ENSG00000144642	233	244	210	0	1	4	0	2.63	3.89	2.39	0	0.01	0.14	0	2.97	0.0375	-6.30743	2.98e-27	5.88e-26	RBMS3	-	-	-
ENSG00000155096	1845	1502	1445	5799	4232	6656	4880	26.87	28.53	25.43	75.21	79.83	90.46	70.04	26.9433	78.885	1.54982	3.14e-27	6.18e-26	AZIN1	-	-	-
ENSG00000173432	5	9	3	325	503	268	476	0.5	1.13	0.36	28.89	64.38	25.3	46.63	0.663333	41.3	5.96026	3.31e-27	6.5e-26	SAA1	-	-	-
ENSG00000165434	541	541	643	113	54	112	56	3.3	4.16	4.69	0.62	0.43	0.65	0.34	4.05	0.51	-2.98935	3.82e-27	7.49e-26	PGM2L1	Metabolism;Metabolism	Global and overview maps;Carbohydrate metabolism	K11809;K11809
ENSG00000076826	9	12	1	476	347	754	305	0.11	0.19	0.01	5.36	5.61	8.92	3.8	0.103333	5.9225	5.84083	4.29e-27	8.4e-26	CAMSAP3	-	-	-
ENSG00000164403	183	151	157	10	12	4	12	2.94	2.86	2.77	0.15	0.25	0.06	0.19	2.85667	0.1625	-4.13582	4.49e-27	8.78e-26	SHROOM1	-	-	-
ENSG00000122644	569	478	563	209	109	193	170	18.83	21.61	21.8	7.25	5.6	6.69	6.4	20.7467	6.485	-1.6777	4.62e-27	9.03e-26	ARL4A	-	-	-
ENSG00000147050	282	264	241	1468	1008	1428	963	3.52	3.65	3.18	13.05	12.69	13.41	9.6	3.45	12.1875	1.82073	4.87e-27	9.52e-26	KDM6A	Human Diseases	Cancers	K11447
ENSG00000059378	178	156	233	1105	912	1306	1057	3.07	3.52	4.88	17.44	20.45	21.44	18.4	3.82333	19.4325	2.34557	5.1e-27	9.95e-26	PARP12	-	-	-
ENSG00000101144	2	1	0	1017	1031	2343	737	0.06	0.04	0	16.14	22.55	33.9	13.64	0.0333333	21.5575	9.33701	5.97e-27	1.16e-25	BMP7	Environmental Information Processing;Organismal Systems;Environmental Information Processing;Environmental Information Processing	Signaling molecules and interaction;Development;Signal transduction;Signal transduction	K16621;K16621;K16621;K16621
ENSG00000106415	399	329	263	6	7	26	8	4.58	4.53	3.63	0.14	0.21	0.27	0.17	4.24667	0.1975	-4.42641	6.91e-27	1.34e-25	GLCCI1	-	-	-
ENSG00000085552	12	24	28	1090	891	2112	497	0.15	0.39	0.43	12.54	14.72	25.54	6.31	0.323333	14.7775	5.51424	7.66e-27	1.49e-25	IGSF9	-	-	-
ENSG00000105290	560	418	243	31	15	36	12	12.78	12.62	6.85	0.77	0.54	0.93	0.33	10.75	0.6425	-4.0645	8.11e-27	1.57e-25	APLP1	-	-	-
ENSG00000160991	1415	1089	1330	131	101	124	242	6.8	6.62	7.66	0.57	0.63	0.56	1.16	7.02667	0.73	-3.26687	8.32e-27	1.61e-25	ORAI2	Environmental Information Processing	Signal transduction	K16057
ENSG00000179546	256	267	349	1	2	0	1	3.99	5.25	6.51	0.01	0.04	0	0.02	5.25	0.0175	-8.22882	9.65e-27	1.87e-25	HTR1D	Environmental Information Processing;Environmental Information Processing;Organismal Systems;Organismal Systems	Signaling molecules and interaction;Signal transduction;Nervous system;Sensory system	K04153;K04153;K04153;K04153
ENSG00000079819	2397	1743	1656	916	578	689	763	29.12	26.44	23.78	10.31	9.24	7.86	9.37	26.4467	9.195	-1.52416	9.79e-27	1.89e-25	EPB41L2	-	-	-
ENSG00000101343	362	311	370	2197	1212	1431	1700	4.66	5.05	5.7	25.49	20.16	17.45	21.8	5.13667	21.225	2.04686	1.09e-26	2.11e-25	CRNKL1	Genetic Information Processing	Transcription	K12869
ENSG00000260916	4485	4288	4419	814	327	864	400	73.36	90.05	86.49	11.6	6.63	12.54	6.59	83.3	9.34	-3.15682	1.27e-26	2.45e-25	CCPG1	-	-	-
ENSG00000241553	3516	3101	2906	949	729	824	1154	131.96	145.44	131.01	31.46	35.64	29.22	44.54	136.137	35.215	-1.95079	1.31e-26	2.53e-25	ARPC4	Human Diseases;Cellular Processes;Human Diseases;Human Diseases;Cellular Processes;Organismal Systems;Human Diseases	Infectious diseases;Transport and catabolism;Infectious diseases;Infectious diseases;Cell motility;Immune system;Infectious diseases	K05755;K05755;K05755;K05755;K05755;K05755;K05755
ENSG00000172164	254	148	132	6	0	2	2	2.66	1.95	1.65	0.06	0	0.02	0.02	2.08667	0.025	-6.38313	1.33e-26	2.55e-25	SNTB1	-	-	-
ENSG00000090674	439	355	419	150	117	126	132	10.99	11.63	13.36	3.44	3.76	3.07	3.26	11.9933	3.3825	-1.82607	1.34e-26	2.58e-25	MCOLN1	Cellular Processes	Transport and catabolism	K04992
ENSG00000135390	2040	1690	1695	837	714	861	784	166.48	173.91	165.77	61.58	75.38	66.41	63.73	168.72	66.775	-1.33725	1.37e-26	2.64e-25	ATP5MC2	Metabolism;Human Diseases;Human Diseases;Organismal Systems;Human Diseases;Metabolism	Global and overview maps;Neurodegenerative diseases;Neurodegenerative diseases;Environmental adaptation;Neurodegenerative diseases;Energy metabolism	K02128;K02128;K02128;K02128;K02128;K02128
ENSG00000255398	7	2	0	590	645	1114	284	0.18	0.06	0	13.37	21	26.54	7.1	0.08	17.0025	7.73153	1.38e-26	2.66e-25	HCAR3	Environmental Information Processing	Signal transduction	K08402
ENSG00000185909	181	157	156	1	2	3	0	4.74	5.19	4.9	0.02	0.07	0.07	0	4.94333	0.04	-6.94934	1.46e-26	2.79e-25	KLHDC8B	-	-	-
ENSG00000164951	296	245	202	2438	1340	3369	1735	4.25	4.08	3.07	30.02	23.88	43.06	23.71	3.8	30.1675	2.98892	1.49e-26	2.85e-25	PDP1	-	-	-
ENSG00000023318	787	647	651	2263	1581	2201	1767	8.46	8.78	8.38	21.94	22.01	22.42	18.92	8.54	21.3225	1.32007	1.53e-26	2.92e-25	ERP44	-	-	-
ENSG00000142197	59	44	46	461	365	694	366	0.4	0.86	0.72	3.66	5.3	6.11	4.75	0.66	4.955	2.90835	1.69e-26	3.23e-25	DOP1B	-	-	-
ENSG00000163347	1392	1022	977	5837	4048	7764	4974	20.87	19.35	17.54	78.96	78.64	110.34	74.33	19.2533	85.5675	2.15195	1.8e-26	3.42e-25	CLDN1	Human Diseases;Cellular Processes;Human Diseases;Environmental Information Processing;Organismal Systems	Infectious diseases;Cellular community - eukaryotes;Infectious diseases;Signaling molecules and interaction;Immune system	K06087;K06087;K06087;K06087;K06087
ENSG00000132535	691	431	277	13	7	21	2	12.28	10.59	5.24	0.34	0.18	0.35	0.03	9.37	0.225	-5.38005	1.87e-26	3.56e-25	DLG4	Human Diseases;Environmental Information Processing;Organismal Systems;Human Diseases	Neurodegenerative diseases;Signal transduction;Nervous system;Substance dependence	K11828;K11828;K11828;K11828
ENSG00000196923	2820	2443	2707	477	448	623	756	92.29	100.6	102.71	14	18.72	18.84	23.88	98.5333	18.86	-2.38528	2.01e-26	3.82e-25	PDLIM7	-	-	-
ENSG00000177311	6158	5477	5714	1638	889	1825	985	63.18	73.6	79.67	17.63	14.44	21.39	12.01	72.15	16.3675	-2.14017	2.01e-26	3.83e-25	ZBTB38	-	-	-
ENSG00000152078	233	199	150	21	9	6	9	1.77	1.91	1.36	0.15	0.09	0.04	0.07	1.68	0.0875	-4.26303	2.07e-26	3.93e-25	TLCD4	-	-	-
ENSG00000186073	161	149	159	935	553	961	647	3.91	3.67	3.77	16.73	16.79	17.48	14.56	3.78333	16.39	2.11509	2.07e-26	3.93e-25	CDIN1	-	-	-
ENSG00000235162	788	674	837	2917	2253	3259	2598	31.34	33.91	39.44	104.04	116.43	122.82	102.61	34.8967	111.475	1.67556	2.22e-26	4.2e-25	C12orf75	-	-	-
ENSG00000213694	804	678	695	1	1	0	0	9.48	10.15	9.89	0.01	0.02	0	0	9.84	0.0075	-10.3576	2.49e-26	4.71e-25	S1PR3	Environmental Information Processing;Environmental Information Processing	Signaling molecules and interaction;Signal transduction	K04290;K04290
ENSG00000118242	148	110	143	681	432	562	648	2.88	2.74	3.32	12.05	10.82	10.37	12.55	2.98	11.4475	1.94165	2.64e-26	4.98e-25	MREG	-	-	-
ENSG00000112139	4	3	10	350	252	564	211	0.02	0.02	0.4	3.25	3.71	4.08	2.2	0.146667	3.31	4.49622	2.7e-26	5.1e-25	MDGA1	-	-	-
ENSG00000113389	7068	5725	6491	1	12	1	2	70.32	74.2	77.3	0.01	0.12	0.01	0.08	73.94	0.055	-10.3927	2.73e-26	5.16e-25	NPR3	-	-	-
ENSG00000086289	777	652	798	1	0	0	1	16.5	18.2	20.41	0.02	0	0	0.05	18.37	0.0175	-10.0358	2.82e-26	5.31e-25	EPDR1	-	-	-
ENSG00000171462	33	22	11	410	280	591	312	1.05	0.87	0.42	12.12	12.09	18.63	10.12	0.78	13.24	4.08529	3e-26	5.65e-25	DLK2	-	-	-
ENSG00000198832	214	163	107	7	10	8	9	15.93	15.32	9.54	0.47	0.96	0.56	0.67	13.5967	0.665	-4.35375	3.91e-26	7.36e-25	SELENOM	-	-	-
ENSG00000161638	19963	13849	7911	1023	1264	1815	1512	242.88	212.89	115.32	11.22	21.79	20.91	20.13	190.363	18.5125	-3.36218	4e-26	7.51e-25	ITGA5	Human Diseases;Environmental Information Processing;Human Diseases;Human Diseases;Cellular Processes;Cellular Processes;Human Diseases;Cellular Processes;Human Diseases;Organismal Systems;Human Diseases;Human Diseases;Human Diseases;Environmental Information Processing;Human Diseases;Human Diseases;Human Diseases	Infectious diseases;Signal transduction;Infectious diseases;Infectious diseases;Transport and catabolism;Cell motility;Cancers;Cellular community - eukaryotes;Cancers;Immune system;Cardiovascular diseases;Infectious disease: bacterial;Cardiovascular diseases;Signaling molecules and interaction;Cardiovascular diseases;Infectious diseases;Infectious diseases	K06484;K06484;K06484;K06484;K06484;K06484;K06484;K06484;K06484;K06484;K06484;K06484;K06484;K06484;K06484;K06484;K06484
ENSG00000259207	588	467	271	0	0	0	0	5.47	5.42	3.13	0	0	0	0	4.67333	0.001	-12.1902	4.04e-26	7.58e-25	ITGB3	Human Diseases;Environmental Information Processing;Human Diseases;Human Diseases;Cellular Processes;Environmental Information Processing;Cellular Processes;Human Diseases;Cellular Processes;Human Diseases;Organismal Systems;Human Diseases;Human Diseases;Organismal Systems;Organismal Systems;Organismal Systems;Human Diseases;Environmental Information Processing;Human Diseases	Infectious diseases;Signal transduction;Infectious diseases;Infectious diseases;Transport and catabolism;Signal transduction;Cell motility;Cancers;Cellular community - eukaryotes;Cancers;Immune system;Cardiovascular diseases;Cardiovascular diseases;Development;Immune system;Endocrine system;Cardiovascular diseases;Signaling molecules and interaction;Cardiovascular diseases	K06493;K06493;K06493;K06493;K06493;K06493;K06493;K06493;K06493;K06493;K06493;K06493;K06493;K06493;K06493;K06493;K06493;K06493;K06493
ENSG00000166979	689	632	452	0	1	0	0	21.73	25.06	16.92	0	0.04	0	0	21.2367	0.01	-11.0523	4.42e-26	8.28e-25	EVA1C	-	-	-
ENSG00000031081	254	256	210	51	26	56	42	1.41	2.07	2.26	0.59	0.19	0.49	0.76	1.91333	0.5075	-1.91461	4.44e-26	8.31e-25	ARHGAP31	-	-	-
ENSG00000144369	332	289	279	67	28	56	30	2.99	3.29	3.01	0.68	0.33	0.48	0.27	3.09667	0.44	-2.81514	4.82e-26	9.01e-25	FAM171B	-	-	-
ENSG00000178222	704	504	464	0	1	0	0	28.73	26.14	22.59	0	0.03	0	0	25.82	0.0075	-11.7493	5.1e-26	9.53e-25	RNF212	-	-	-
ENSG00000154822	166	163	149	22	14	9	16	2.32	2.73	2.37	0.26	0.31	0.11	0.21	2.47333	0.2225	-3.47458	6.35e-26	1.18e-24	PLCL2	-	-	-
ENSG00000172939	3015	2304	2350	1484	1029	1520	1400	34.69	33.52	32.65	15.42	15.35	16.52	16	33.62	15.8225	-1.08734	6.37e-26	1.19e-24	OXSR1	-	-	-
ENSG00000183775	419	305	197	2	0	2	0	1.56	1.43	0.87	0.01	0	0.01	0	1.28667	0.005	-8.00749	6.85e-26	1.27e-24	KCTD16	-	-	-
ENSG00000146477	818	671	492	120	126	139	145	13.07	13.54	9.41	1.73	2.61	2.1	2.31	12.0067	2.1875	-2.45648	7.31e-26	1.36e-24	SLC22A3	Human Diseases	Cancers	K08200
ENSG00000188620	771	657	420	0	1	0	0	13.99	15.06	9.13	0	0.02	0	0	12.7267	0.005	-11.3136	7.46e-26	1.38e-24	HMX3	-	-	-
ENSG00000083444	18601	11718	6996	2162	1492	1662	1923	327.81	261.18	147.84	34.92	34.41	27.96	33.57	245.61	32.715	-2.90835	8.15e-26	1.51e-24	PLOD1	Metabolism;Metabolism	Global and overview maps;Amino acid metabolism	K00473;K00473
ENSG00000154556	1256	971	529	0	1	0	1	31.27	32.75	17.48	0	0.12	0	0.02	27.1667	0.035	-9.60027	8.64e-26	1.6e-24	SORBS2	-	-	-
ENSG00000127328	196	156	198	793	485	732	652	8.01	6.28	9.26	24.74	24.77	25.42	23.03	7.85	24.49	1.64143	8.68e-26	1.61e-24	RAB3IP	-	-	-
ENSG00000183495	1673	1233	1490	4905	3205	4190	3759	9.44	8.44	9.79	23.72	22.94	23.38	19.3	9.22333	22.335	1.27595	8.7e-26	1.61e-24	EP400	-	-	-
ENSG00000069702	142	95	135	4	1	2	4	1.2	0.98	1.4	0.06	0.02	0.03	0.05	1.19333	0.04	-4.89885	9.11e-26	1.68e-24	TGFBR3	-	-	-
ENSG00000162337	4247	3206	3486	1368	1183	1105	1274	44.44	41.08	44.76	12.61	15.64	12.01	13.74	43.4267	13.5	-1.68562	9.24e-26	1.7e-24	LRP5	Human Diseases;Human Diseases;Human Diseases;Environmental Information Processing;Environmental Information Processing;Human Diseases;Human Diseases;Organismal Systems	Cancers;Neurodegenerative diseases;Cancers;Signal transduction;Signal transduction;Cancers;Cancers;Endocrine system	K03068;K03068;K03068;K03068;K03068;K03068;K03068;K03068
ENSG00000120690	711	601	678	3506	2166	3560	2276	12.26	13.43	13.82	55.52	48.89	60.95	38.27	13.17	50.9075	1.95062	1.03e-25	1.9e-24	ELF1	Cellular Processes	Cell growth and death	K09428
ENSG00000070190	1	1	2	406	275	367	436	0.02	0.02	0.04	6.45	6.27	6.12	7.65	0.0266667	6.6225	7.95619	1.1e-25	2.03e-24	DAPP1	Organismal Systems	Immune system	K12229
ENSG00000151229	665	581	405	61	50	25	58	4.93	5.48	3.65	0.48	0.63	0.17	0.47	4.68667	0.4375	-3.42121	1.16e-25	2.13e-24	SLC2A13	-	-	-
ENSG00000096696	3561	2576	3711	42699	30637	67061	23734	20.27	18.47	24.91	220.68	227.54	362.13	134.15	21.2167	236.125	3.47628	1.17e-25	2.14e-24	DSP	Human Diseases	Cardiovascular diseases	K10381
ENSG00000111961	765	648	624	64	61	102	32	5.36	5.75	5.19	0.4	0.56	0.68	0.22	5.43333	0.465	-3.54653	1.33e-25	2.45e-24	SASH1	-	-	-
ENSG00000127528	113	100	135	3	4	5	4	4.11	4.27	3.57	0.13	0.33	0.26	0.25	3.98333	0.2425	-4.03792	1.34e-25	2.45e-24	KLF2	Human Diseases;Environmental Information Processing;Environmental Information Processing	Cardiovascular diseases;Signal transduction;Signal transduction	K17845;K17845;K17845
ENSG00000188042	85	63	77	2052	1143	1012	3485	1.09	1.02	1.19	23.85	19.1	12.4	44.78	1.1	25.0325	4.50823	1.43e-25	2.62e-24	ARL4C	-	-	-
ENSG00000106688	717	493	420	0	0	0	1	10.02	8.7	7.03	0	0	0	0.01	8.58333	0.0025	-11.7454	1.64e-25	2.99e-24	SLC1A1	Organismal Systems;Organismal Systems;Organismal Systems	Nervous system;Digestive system;Nervous system	K05612;K05612;K05612
ENSG00000212747	599	486	428	0	1	0	0	15.25	15.62	13.05	0	0.03	0	0	14.64	0.0075	-10.9307	1.73e-25	3.16e-24	RTL8B	-	-	-
ENSG00000174721	191	148	101	15	9	10	10	3.87	3.78	2.45	0.27	0.24	0.19	0.2	3.36667	0.225	-3.90332	1.78e-25	3.25e-24	FGFBP3	-	-	-
ENSG00000203995	278	193	216	0	3	0	1	3.27	2.84	3.07	0	0.05	0	0.01	3.06	0.015	-7.67243	1.89e-25	3.45e-24	ZYG11A	-	-	-
ENSG00000197586	408	342	485	2198	1623	2223	2655	10.17	11.48	14.54	47.4	48.48	46.27	63.72	12.0633	51.4675	2.09303	1.96e-25	3.58e-24	ENTPD6	Metabolism;Metabolism;Metabolism	Global and overview maps;Nucleotide metabolism;Nucleotide metabolism	K01511;K01511;K01511
ENSG00000120658	163	156	182	1	1	6	0	2.82	3.41	3.78	0.02	0.02	0.1	0	3.33667	0.035	-6.57491	2.03e-25	3.7e-24	ENOX1	-	-	-
ENSG00000134533	730	659	570	0	1	0	1	17.36	20.15	16.41	0	0.03	0	0.04	17.9733	0.0175	-10.0043	2.09e-25	3.79e-24	RERG	-	-	-
ENSG00000198108	721	569	614	0	1	1	0	9.66	9.63	9.85	0	0.02	0.01	0	9.71333	0.0075	-10.3389	2.09e-25	3.79e-24	CHSY3	Metabolism;Metabolism	Global and overview maps;Glycan biosynthesis and metabolism	K13499;K13499
ENSG00000119042	430	317	314	47	30	70	27	4.51	4.2	4.18	0.62	0.52	0.86	0.45	4.29667	0.6125	-2.81044	2.18e-25	3.95e-24	SATB2	-	-	-
ENSG00000111261	260	207	165	11	10	23	6	6.15	5.65	4.43	0.18	0.29	0.47	0.08	5.41	0.255	-4.40706	2.3e-25	4.17e-24	MANSC1	-	-	-
ENSG00000120833	31	27	60	698	470	465	747	0.77	1.09	1.84	17.53	18.66	12.44	21.87	1.23333	17.625	3.83699	2.31e-25	4.18e-24	SOCS2	Environmental Information Processing;Organismal Systems;Organismal Systems;Organismal Systems;Human Diseases	Signal transduction;Endocrine system;Endocrine system;Endocrine system;Endocrine and metabolic diseases	K04695;K04695;K04695;K04695;K04695
ENSG00000151725	325	297	296	1514	822	1224	1043	9.28	10.71	9.15	33.02	27.46	28.93	25.51	9.71333	28.73	1.56452	2.35e-25	4.25e-24	CENPU	-	-	-
ENSG00000076706	10151	8123	6719	1	15	5	1	157.66	159.3	124.97	0.01	0.3	0.07	0.02	147.31	0.1	-10.5246	2.39e-25	4.31e-24	MCAM	-	-	-
ENSG00000116985	227	181	110	6	1	6	1	2.44	2.44	1.41	0.06	0.01	0.06	0.01	2.09667	0.035	-5.9046	2.64e-25	4.77e-24	BMP8B	Environmental Information Processing;Organismal Systems;Environmental Information Processing;Environmental Information Processing	Signaling molecules and interaction;Environmental adaptation;Signal transduction;Signal transduction	K16622;K16622;K16622;K16622
ENSG00000120685	1092	780	759	3123	2049	2617	2543	10.89	9.82	9.07	28.1	26.48	24.75	25.28	9.92667	26.1525	1.39757	3.02e-25	5.45e-24	PROSER1	-	-	-
ENSG00000144935	174	148	134	0	1	2	3	2.05	2.21	3.09	0	0.02	0.02	0.04	2.45	0.02	-6.93664	3.04e-25	5.48e-24	TRPC1	Organismal Systems;Organismal Systems;Organismal Systems;Organismal Systems;Organismal Systems	Development;Nervous system;Nervous system;Digestive system;Endocrine system	K04964;K04964;K04964;K04964;K04964
ENSG00000146904	0	0	0	1166	1011	1458	1073	0	0	0	16.42	20.45	21.57	16.69	0.001	18.7825	14.1971	3.08e-25	5.53e-24	EPHA1	Organismal Systems	Development	K05102
ENSG00000118804	549	424	332	96	72	125	86	12.64	12.33	9.16	1.99	2.16	2.72	1.97	11.3767	2.21	-2.36396	3.67e-25	6.59e-24	STBD1	-	-	-
ENSG00000185963	1599	1214	1309	3937	2911	4132	3372	16.76	16.25	16.72	36.69	38.54	40.35	34.65	16.5767	37.5575	1.17995	3.74e-25	6.71e-24	BICD2	-	-	-
ENSG00000172346	680	617	376	0	1	0	0	14.21	15.91	9.2	0	0.03	0	0	13.1067	0.0075	-10.7711	4.13e-25	7.4e-24	CSDC2	-	-	-
ENSG00000103175	669	549	771	0	2	0	0	26.57	27.56	36.69	0	0.1	0	0	30.2733	0.025	-10.2419	4.34e-25	7.76e-24	WFDC1	-	-	-
ENSG00000069424	712	570	335	57	66	79	61	13.93	13.77	8.17	0.97	1.7	1.56	1.89	11.9567	1.53	-2.96621	4.56e-25	8.14e-24	KCNAB2	-	-	-
ENSG00000072832	459	354	392	40	37	44	79	8.15	7.92	8.33	0.64	0.83	0.74	1.38	8.13333	0.8975	-3.17986	4.58e-25	8.18e-24	CRMP1	-	-	-
ENSG00000205978	344	256	126	0	3	3	1	2.33	2.19	1.02	0	0.03	0.02	0.01	1.84667	0.015	-6.94382	4.68e-25	8.34e-24	NYNRIN	-	-	-
ENSG00000164171	853	578	748	3870	2521	5134	3362	6.93	5.33	6.44	25.27	22.79	34.59	24.24	6.23333	26.7225	2.09998	5.01e-25	8.92e-24	ITGA2	Human Diseases;Environmental Information Processing;Human Diseases;Cellular Processes;Cellular Processes;Human Diseases;Cellular Processes;Organismal Systems;Human Diseases;Organismal Systems;Human Diseases;Human Diseases;Environmental Information Processing;Human Diseases	Cancers;Signal transduction;Infectious diseases;Transport and catabolism;Cell motility;Cancers;Cellular community - eukaryotes;Immune system;Cardiovascular diseases;Immune system;Cancers;Cardiovascular diseases;Signaling molecules and interaction;Cardiovascular diseases	K06481;K06481;K06481;K06481;K06481;K06481;K06481;K06481;K06481;K06481;K06481;K06481;K06481;K06481
ENSG00000136842	428	290	152	2	3	8	0	6.68	5.71	2.83	0.03	0.09	0.16	0	5.07333	0.07	-6.17944	5.53e-25	9.85e-24	TMOD1	-	-	-
ENSG00000196611	5	6	0	654	451	1207	253	0.13	0.2	0	15.47	15.32	29.99	6.61	0.11	16.8475	7.25889	5.73e-25	1.02e-23	MMP1	Human Diseases;Human Diseases;Organismal Systems;Organismal Systems;Organismal Systems;Human Diseases	Cancers;Immune diseases;Endocrine system;Immune system;Endocrine system;Cancers	K01388;K01388;K01388;K01388;K01388;K01388
ENSG00000079150	271	225	171	13	10	2	4	10.35	10.17	7.31	0.55	0.23	0.15	0.23	9.27667	0.29	-4.99948	5.96e-25	1.06e-23	FKBP7	-	-	-
ENSG00000117226	65	74	100	714	551	984	593	1.44	1.67	2.06	13.21	12.55	18.54	11.23	1.72333	13.8825	3.00999	6.05e-25	1.07e-23	GBP3	Organismal Systems	Immune system	K20899
ENSG00000174705	3386	2582	1916	367	315	542	236	22.49	21.66	15.99	2.4	2.71	3.41	1.56	20.0467	2.52	-2.99187	6.19e-25	1.1e-23	SH3PXD2B	-	-	-
ENSG00000158163	206	160	171	40	34	47	36	3.83	3.81	5.09	0.68	1.16	0.81	0.61	4.24333	0.815	-2.38033	7.07e-25	1.25e-23	DZIP1L	-	-	-
ENSG00000115109	143	111	113	620	338	538	534	1.47	1.33	1.54	11.39	8.25	9.46	10.47	1.44667	9.8925	2.7736	7.14e-25	1.26e-23	EPB41L5	-	-	-
ENSG00000108176	676	545	542	1	1	0	0	29.3	29.86	27.9	0.04	0.05	0	0	29.02	0.0225	-10.3329	7.48e-25	1.32e-23	DNAJC12	-	-	-
ENSG00000100243	5330	4550	4444	1962	1654	2352	2120	137.79	150.33	138.64	46.73	54.64	57.71	54.14	142.253	53.305	-1.41612	7.53e-25	1.33e-23	CYB5R3	Metabolism	Carbohydrate metabolism	K00326
ENSG00000080819	458	396	362	1553	1068	1373	1147	8.85	9.65	8.39	27.3	27.78	26.11	22.13	8.96333	25.83	1.52694	7.64e-25	1.35e-23	CPOX	Metabolism;Metabolism	Global and overview maps;Metabolism of cofactors and vitamins	K00228;K00228
ENSG00000071859	1233	939	959	513	361	534	519	47.76	45.94	44.49	17.89	18.1	19.58	20.01	46.0633	18.895	-1.28561	9.29e-25	1.64e-23	FAM50A	-	-	-
ENSG00000011677	262	206	140	1	1	0	3	3.69	3.66	2.36	0.01	0.02	0	0.07	3.23667	0.025	-7.01644	9.39e-25	1.65e-23	GABRA3	Environmental Information Processing;Organismal Systems;Human Diseases;Organismal Systems;Organismal Systems;Human Diseases	Signaling molecules and interaction;Nervous system;Substance dependence;Nervous system;Sensory system;Substance dependence	K05175;K05175;K05175;K05175;K05175;K05175
ENSG00000168056	3322	2308	1528	540	420	559	508	54.54	46.1	29.08	10.12	9.24	8.7	10.07	43.24	9.5325	-2.18144	1.02e-24	1.79e-23	LTBP3	-	-	-
ENSG00000078070	311	240	249	858	617	805	737	6.86	6.43	6.46	16.53	17.03	16.46	15.53	6.58333	16.3875	1.31571	1.09e-24	1.91e-23	MCCC1	Metabolism;Metabolism	Global and overview maps;Amino acid metabolism	K01968;K01968
ENSG00000166780	530	403	853	0	1	0	0	14.69	13.7	26.82	0	0.03	0	0	18.4033	0.0075	-11.2608	1.1e-24	1.93e-23	BMERB1	-	-	-
ENSG00000155816	324	242	266	0	0	0	0	8.25	7.77	8.02	0	0	0	0	8.01333	0.001	-12.9682	1.11e-24	1.94e-23	FMN2	Organismal Systems	Development	K02184
ENSG00000119986	1431	1210	1047	246	205	331	363	53.78	57.41	47.12	8.34	9.98	11.79	13.59	52.77	10.925	-2.27208	1.13e-24	1.97e-23	AVPI1	-	-	-
ENSG00000140577	4224	3225	2314	952	675	1070	797	44.89	42.18	29.79	8.89	9.05	10.21	7.98	38.9533	9.0325	-2.10855	1.14e-24	1.99e-23	CRTC3	Human Diseases	Infectious diseases	K16334
ENSG00000123094	1239	1123	1556	344	162	344	216	14.65	18.54	23.44	3.69	2.73	3.45	3.15	18.8767	3.255	-2.53587	1.14e-24	1.99e-23	RASSF8	-	-	-
ENSG00000135414	1295	1050	1159	230	171	105	199	10.73	11.57	15.4	2.09	2.84	1.34	1.98	12.5667	2.0625	-2.60714	1.22e-24	2.13e-23	GDF11	Environmental Information Processing	Signaling molecules and interaction	K22679
ENSG00000111199	4	4	2	490	601	1356	211	0.07	0.1	0.05	7.11	13.14	21.15	3.39	0.0733333	11.1975	7.25449	1.23e-24	2.14e-23	TRPV4	Cellular Processes;Human Diseases;Organismal Systems	Cell growth and death;Cardiovascular diseases;Sensory system	K04973;K04973;K04973
ENSG00000268089	548	437	369	0	1	0	0	4.38	4.41	3.53	0	0.01	0	0	4.10667	0.0025	-10.6818	1.28e-24	2.24e-23	GABRQ	Environmental Information Processing;Organismal Systems;Human Diseases;Organismal Systems;Human Diseases	Signaling molecules and interaction;Nervous system;Substance dependence;Nervous system;Substance dependence	K05192;K05192;K05192;K05192;K05192
ENSG00000145945	342	294	265	60	54	89	59	10.16	11.25	9.61	1.61	2.15	2.62	1.66	10.34	2.01	-2.36297	1.31e-24	2.28e-23	FAM50B	-	-	-
ENSG00000128731	6740	5229	5544	3647	2488	3026	2685	22.67	22.24	22.33	11.09	10.94	9.74	9.19	22.4133	10.24	-1.13014	1.42e-24	2.47e-23	HERC2	Genetic Information Processing	Folding, sorting and degradation	K10595
ENSG00000002587	3	1	1	477	251	284	654	0.02	0.01	0.01	3.72	2.35	1.94	4.7	0.0133333	3.1775	7.89671	1.51e-24	2.62e-23	HS3ST1	Metabolism	Glycan biosynthesis and metabolism	K01024
ENSG00000178252	4331	3236	3234	2060	1573	1900	1860	59.85	57.77	53.89	27.61	28.8	26.45	25.17	57.17	27.0075	-1.0819	1.57e-24	2.72e-23	WDR6	-	-	-
ENSG00000115756	2529	2046	2006	210	121	121	340	76.82	76.87	71.08	6.32	4.74	3.5	9.74	74.9233	6.075	-3.62446	1.58e-24	2.74e-23	HPCAL1	-	-	-
ENSG00000277117	9	6	26	407	371	372	337	0.2	0.13	0.81	6.14	8.35	5.76	5.73	0.38	6.495	4.09526	1.61e-24	2.78e-23	-	Environmental Information Processing;Organismal Systems	Signaling molecules and interaction;Immune system	K06710;K06710
ENSG00000111912	866	735	721	3646	2209	3963	2596	13.45	13.63	13.94	54.76	45.11	55.71	41.2	13.6733	49.195	1.84715	1.7e-24	2.94e-23	NCOA7	-	-	-
ENSG00000142910	515	371	504	3633	2767	4233	6543	12.06	10.97	14.13	76.8	83.93	93.94	152.8	12.3867	101.868	3.03983	1.75e-24	3.03e-23	TINAGL1	-	-	-
ENSG00000197594	304	259	246	0	0	0	0	3.37	3.73	3.16	0	0	0	0	3.42	0.001	-11.7398	1.76e-24	3.03e-23	ENPP1	Metabolism;Metabolism;Metabolism;Metabolism;Metabolism;Metabolism;Metabolism	Global and overview maps;Nucleotide metabolism;Nucleotide metabolism;Metabolism of cofactors and vitamins;Carbohydrate metabolism;Metabolism of cofactors and vitamins;Metabolism of cofactors and vitamins	K01513;K01513;K01513;K01513;K01513;K01513;K01513
ENSG00000182272	360	295	262	2	0	1	0	5.2	6.43	5.64	0.02	0	0.01	0	5.75667	0.0075	-9.58413	1.79e-24	3.08e-23	B4GALNT4	Metabolism;Metabolism	Global and overview maps;Glycan biosynthesis and metabolism	K09657;K09657
ENSG00000274276	12	10	5	304	230	896	470	0.3	0.34	0.14	5.77	6.13	17.67	9.66	0.26	9.8075	5.2373	1.9e-24	3.27e-23	CBSL	Metabolism;Metabolism;Metabolism;Metabolism	Global and overview maps;Global and overview maps;Amino acid metabolism;Amino acid metabolism	K01697;K01697;K01697;K01697
ENSG00000160360	464	372	423	0	0	0	1	7.6	7.47	7.9	0	0	0	0.02	7.65667	0.005	-10.5806	1.92e-24	3.3e-23	GPSM1	Human Diseases	Substance dependence	K15839
ENSG00000223573	6	6	1	262	293	467	181	0.08	0.1	0.02	3.91	6	7.34	3.29	0.0666667	5.135	6.26725	2.01e-24	3.45e-23	TINCR	-	-	-
ENSG00000160179	429	375	239	6	7	20	2	7.49	8.15	4.91	0.12	0.16	0.34	0.03	6.85	0.1625	-5.39759	2.03e-24	3.49e-23	ABCG1	Environmental Information Processing	Membrane transport	K05679
ENSG00000112559	3	0	0	516	421	662	752	0.2	0	0	17.54	19.8	24.18	28.44	0.0666667	22.49	8.3981	2.04e-24	3.5e-23	MDFI	-	-	-
ENSG00000156968	195	142	288	4	0	1	1	1.72	1.58	3.03	0.03	0	0.01	0.01	2.11	0.0125	-7.39917	2.25e-24	3.85e-23	MPV17L	Cellular Processes	Transport and catabolism	K13349
ENSG00000166289	46	35	39	332	227	265	386	1.41	1.34	1.46	9.96	9.28	7.88	12.5	1.40333	9.905	2.8193	2.28e-24	3.9e-23	PLEKHF1	-	-	-
ENSG00000148848	6336	5130	5438	1	11	1	1	41.34	42.24	42.5	0.01	0.09	0.01	0.01	42.0267	0.03	-10.4521	2.45e-24	4.18e-23	ADAM12	-	-	-
ENSG00000166250	646	456	766	0	0	1	1	6.63	5.91	9.42	0	0	0.01	0.01	7.32	0.005	-10.5157	2.8e-24	4.78e-23	CLMP	-	-	-
ENSG00000081377	136	87	115	869	638	1169	603	1.74	1.27	1.58	8.75	9.1	11.9	7.21	1.53	9.24	2.59436	3e-24	5.12e-23	CDC14B	Cellular Processes	Cell growth and death	K06639
ENSG00000113504	2203	1499	1230	536	416	558	470	21.65	19.3	14.83	4.82	5.41	5.27	4.79	18.5933	5.0725	-1.87402	3.02e-24	5.15e-23	SLC12A7	Organismal Systems	Excretory system	K13627
ENSG00000176597	334	298	289	2372	1399	2482	1303	4.29	6.47	4.59	27.56	23.24	30.7	16.74	5.11667	24.56	2.26303	3.2e-24	5.45e-23	B3GNT5	Metabolism;Metabolism	Global and overview maps;Glycan biosynthesis and metabolism	K03766;K03766
ENSG00000106025	291	326	305	1	2	0	0	6.81	9.83	8.39	0.04	0.09	0	0	8.34333	0.0325	-8.00404	3.34e-24	5.68e-23	TSPAN12	-	-	-
ENSG00000119314	1485	1227	1671	7645	4203	6918	5435	12.55	12.07	16.43	55.96	42.82	53.27	43.22	13.6833	48.8175	1.83498	3.72e-24	6.33e-23	PTBP3	-	-	-
ENSG00000187079	6288	5239	5187	2179	1361	1823	2404	45.25	44.01	43.14	14.17	12.09	11.39	16.74	44.1333	13.5975	-1.69853	3.99e-24	6.77e-23	TEAD1	Environmental Information Processing;Environmental Information Processing	Signal transduction;Signal transduction	K09448;K09448
ENSG00000080200	254	224	267	2143	970	1940	1222	1.22	1.36	1.53	9.27	6.03	9.03	5.84	1.37	7.5425	2.46087	4.01e-24	6.8e-23	CRYBG3	-	-	-
ENSG00000184185	435	352	474	0	1	0	0	5.03	5.12	6.7	0	0.03	0	0	5.61667	0.0075	-9.54861	4.1e-24	6.95e-23	KCNJ12	Organismal Systems;Organismal Systems	Endocrine system;Nervous system	K05005;K05005
ENSG00000165996	418	366	286	41	24	35	66	18.75	20.78	15.45	1.87	1.73	1.47	2.98	18.3267	2.0125	-3.18688	4.95e-24	8.38e-23	HACD1	Metabolism;Metabolism;Metabolism;Metabolism	Global and overview maps;Global and overview maps;Lipid metabolism;Lipid metabolism	K10703;K10703;K10703;K10703
ENSG00000075711	1726	1511	1720	7340	4350	8461	6248	22.71	28.56	29.36	91.04	81.08	108.78	84.47	26.8767	91.3425	1.76493	5.27e-24	8.91e-23	DLG1	Human Diseases;Human Diseases;Human Diseases;Cellular Processes;Environmental Information Processing;Organismal Systems	Infectious diseases;Infectious diseases;Cancers;Cellular community - eukaryotes;Signal transduction;Immune system	K12076;K12076;K12076;K12076;K12076;K12076
ENSG00000152518	195	178	234	1227	1075	1862	1150	2.73	3.14	3.92	15.49	19.49	24.69	16.04	3.26333	18.9275	2.53607	5.76e-24	9.72e-23	ZFP36L2	Cellular Processes	Cell growth and death	K18753
ENSG00000169255	228	210	382	26	10	17	28	5.36	6.45	10.02	0.49	0.33	0.38	0.6	7.27667	0.45	-4.01528	7.02e-24	1.18e-22	B3GALNT1	Metabolism;Metabolism;Metabolism	Global and overview maps;Glycan biosynthesis and metabolism;Glycan biosynthesis and metabolism	K00719;K00719;K00719
ENSG00000173406	392	318	195	0	0	0	0	5.97	4.76	3.41	0	0	0	0	4.71333	0.001	-12.2025	7.49e-24	1.26e-22	DAB1	Human Diseases	Neurodegenerative disease	K20054
ENSG00000157445	968	760	388	0	1	0	1	18.7	20.37	8.88	0	0.04	0	0.02	15.9833	0.015	-10.0574	7.74e-24	1.3e-22	CACNA2D3	Environmental Information Processing;Human Diseases;Organismal Systems;Organismal Systems;Human Diseases;Organismal Systems;Human Diseases	Signal transduction;Cardiovascular diseases;Endocrine system;Circulatory system;Cardiovascular diseases;Circulatory system;Cardiovascular diseases	K04860;K04860;K04860;K04860;K04860;K04860;K04860
ENSG00000160050	122	93	88	3	4	4	2	6.73	6.33	6.11	0.14	0.22	0.14	0.12	6.39	0.155	-5.36548	7.89e-24	1.33e-22	CCDC28B	-	-	-
ENSG00000168874	237	200	162	0	0	2	2	2.16	2.31	1.77	0	0	0.02	0.02	2.08	0.01	-7.70044	8.49e-24	1.43e-22	ATOH8	-	-	-
ENSG00000135919	10284	6192	6073	182	122	99	508	239.87	182.05	170.1	4.11	3.67	2.18	12.08	197.34	5.51	-5.16249	8.67e-24	1.45e-22	SERPINE2	-	-	-
ENSG00000016402	5	4	2	245	191	428	158	0.08	0.08	0.08	3.65	4.5	7.45	2.85	0.08	4.6125	5.84941	1.01e-23	1.69e-22	IL20RA	Environmental Information Processing;Environmental Information Processing;Environmental Information Processing	Signaling molecules and interaction;Signal transduction;Signaling molecules and interaction	K05136;K05136;K05136
ENSG00000182752	1998	1602	1256	226	83	146	273	9.41	9.53	7.08	0.96	0.51	0.65	1.28	8.67333	0.85	-3.35105	1.07e-23	1.79e-22	PAPPA	-	-	-
ENSG00000131127	12	5	3	338	149	250	153	0.07	0.09	0.04	1.25	0.79	1.11	0.84	0.0666667	0.9975	3.90328	1.09e-23	1.82e-22	ZNF141	Human Diseases	Infectious diseases	K09228
ENSG00000103512	9056	6601	6401	2977	2119	2216	2946	109.42	100.46	92.19	32.19	33.22	25.17	35.53	100.69	31.5275	-1.67524	1.16e-23	1.94e-22	NOMO1	-	-	-
ENSG00000134851	2364	2000	1844	1101	801	1113	1102	63.74	68.01	59.28	27	28.18	28.42	29.61	63.6767	28.3025	-1.16984	1.16e-23	1.94e-22	TMEM165	-	-	-
ENSG00000136689	24	17	0	1016	887	1727	1119	0.71	0.65	0	27.04	33.74	48.03	32.71	0.453333	35.38	6.28622	1.16e-23	1.94e-22	IL1RN	Environmental Information Processing	Signaling molecules and interaction	K05481
ENSG00000179954	494	380	182	0	0	0	0	5.84	7.97	2.28	0	0	0	0	5.36333	0.001	-12.3889	1.18e-23	1.96e-22	SSC5D	-	-	-
ENSG00000216490	1135	961	906	486	283	341	306	65.12	74.16	63.19	25.21	23.71	17.99	19.98	67.49	21.7225	-1.63548	1.19e-23	1.98e-22	IFI30	Organismal Systems	Immune system	K08059
ENSG00000108352	22	33	18	1317	1268	3664	510	0.33	0.63	0.39	17.78	23.27	53.98	7.95	0.45	25.745	5.83822	1.19e-23	1.98e-22	RAPGEFL1	-	-	-
ENSG00000165521	36	28	42	800	337	329	457	0.44	0.33	0.47	6.79	3.77	2.62	4.22	0.413333	4.35	3.39564	1.35e-23	2.24e-22	EML5	-	-	-
ENSG00000111331	751	609	1000	6395	4410	4117	5029	6.27	6.56	9.99	48.98	48.73	31.7	42.34	7.60667	42.9375	2.4969	1.36e-23	2.25e-22	OAS3	Human Diseases;Human Diseases;Organismal Systems;Human Diseases;Human Diseases;Human Diseases	Infectious diseases;Infectious diseases;Immune system;Infectious diseases;Infectious diseases;Infectious diseases	K14216;K14216;K14216;K14216;K14216;K14216
ENSG00000078902	271	210	195	973	709	1272	984	4.88	4.96	4.35	16.82	17.18	20.92	19.84	4.73	18.69	1.98235	1.36e-23	2.25e-22	TOLLIP	Organismal Systems	Immune system	K05402
ENSG00000142494	388	336	420	1	0	0	0	6.14	6.72	8.13	0.02	0	0	0	6.99667	0.005	-10.4505	1.43e-23	2.36e-22	SLC47A1	-	-	-
ENSG00000186603	251	222	361	0	0	0	0	7.14	7.98	12.3	0	0	0	0	9.14	0.001	-13.158	1.71e-23	2.83e-22	HPDL	-	-	-
ENSG00000170525	895	686	673	3391	2809	3452	2415	12.91	18.52	11.46	40.94	54.51	40.68	30.89	14.2967	41.755	1.54627	1.87e-23	3.09e-22	PFKFB3	Metabolism;Environmental Information Processing;Environmental Information Processing;Metabolism	Global and overview maps;Signal transduction;Signal transduction;Carbohydrate metabolism	K01103;K01103;K01103;K01103
ENSG00000198680	253	203	301	0	0	0	0	8.86	8.97	12.62	0	0	0	0	10.15	0.001	-13.3092	2.09e-23	3.45e-22	TUSC1	-	-	-
ENSG00000142303	461	363	174	0	0	0	0	7.18	6.59	2.91	0	0	0	0	5.56	0.001	-12.4409	2.34e-23	3.85e-22	ADAMTS10	-	-	-
ENSG00000089050	264	192	204	837	507	721	734	3.55	3.26	3.28	10.15	8.83	9.19	9.84	3.36333	9.5025	1.49842	2.56e-23	4.22e-22	RBBP9	-	-	-
ENSG00000156687	385	372	328	0	1	0	0	2.3	2.8	2.34	0	0.03	0	0	2.48	0.0075	-8.36923	2.6e-23	4.28e-22	UNC5D	Organismal Systems	Development	K07521
ENSG00000141337	132	89	102	2	3	6	7	2.15	1.88	2.19	0.03	0.06	0.07	0.14	2.07333	0.075	-4.78892	2.64e-23	4.34e-22	ARSG	Cellular Processes	Transport and catabolism	K12381
ENSG00000174130	334	297	354	54	54	31	44	3.67	3.86	5.4	0.63	1.09	0.75	0.39	4.31	0.715	-2.59167	3.06e-23	5.04e-22	TLR6	Human Diseases;Cellular Processes;Human Diseases;Human Diseases;Organismal Systems	Infectious diseases;Transport and catabolism;Infectious diseases;Infectious diseases;Immune system	K10169;K10169;K10169;K10169;K10169
ENSG00000147100	26	13	11	342	367	627	236	0.44	0.21	0.16	4.08	6.08	7.44	3.11	0.27	5.1775	4.26122	3.08e-23	5.06e-22	SLC16A2	Organismal Systems	Endocrine system	K08231
ENSG00000156535	2641	1934	1893	8141	5002	8358	6224	15.01	13.9	12.85	41.89	36.93	45.2	35.36	13.92	39.845	1.51724	3.39e-23	5.57e-22	CD109	-	-	-
ENSG00000111450	865	609	483	208	128	140	165	13.27	12.23	9.55	3.17	2.51	2.03	2.49	11.6833	2.55	-2.19588	3.77e-23	6.18e-22	STX2	Organismal Systems;Genetic Information Processing	Nervous system;Folding, sorting and degradation	K08486;K08486
ENSG00000128886	58	42	42	318	229	242	251	1.72	1.56	1.48	8.74	9.21	7.29	7.96	1.58667	8.3	2.38711	3.82e-23	6.26e-22	ELL3	-	-	-
ENSG00000107105	2	1	0	596	270	532	500	0.08	0.02	0	7.7	4.76	7.79	7.29	0.0333333	6.885	7.69035	3.93e-23	6.43e-22	ELAVL2	-	-	-
ENSG00000171016	230	205	251	0	0	0	0	2.56	2.25	2.89	0	0	0	0	2.56667	0.001	-11.3257	3.94e-23	6.45e-22	PYGO1	-	-	-
ENSG00000158109	584	499	508	1498	1015	1484	1326	12.57	13.56	13.09	29.08	28.3	30.27	28.44	13.0733	29.0225	1.15054	4.08e-23	6.66e-22	TPRG1L	-	-	-
ENSG00000144645	2149	1787	1453	566	345	462	635	31.07	31.95	25.35	7.3	6.23	6.5	10.24	29.4567	7.5675	-1.96071	4.37e-23	7.13e-22	OSBPL10	-	-	-
ENSG00000196189	2	1	1	337	234	476	265	0.06	0.07	0.02	5.15	4.88	7.43	4.24	0.05	5.425	6.76155	4.52e-23	7.36e-22	SEMA4A	Organismal Systems	Development	K06521
ENSG00000166033	11685	8555	7078	2	19	1	4	362.61	333.17	257.85	0.06	0.78	0.04	0.17	317.877	0.2625	-10.2419	4.94e-23	8.04e-22	HTRA1	-	-	-
ENSG00000140092	882	756	335	0	1	0	1	17.54	18.97	7.9	0	0.09	0	0.03	14.8033	0.03	-8.94674	5.25e-23	8.53e-22	FBLN5	-	-	-
ENSG00000173068	254	209	194	0	0	0	0	3.36	4.07	2.57	0	0	0	0	3.33333	0.001	-11.7027	5.27e-23	8.56e-22	BNC2	-	-	-
ENSG00000101194	261	189	205	0	0	0	0	4.64	4.34	4.62	0	0	0	0	4.53333	0.001	-12.1464	5.42e-23	8.8e-22	SLC17A9	-	-	-
ENSG00000088543	160	109	101	3	1	8	2	4.62	2.98	3.73	0.14	0.03	0.31	0.04	3.77667	0.13	-4.86053	5.82e-23	9.44e-22	C3orf18	-	-	-
ENSG00000105538	970	800	1513	7	12	47	6	15.67	16.32	29.27	0.1	0.25	0.72	0.1	20.42	0.2925	-6.1254	5.96e-23	9.65e-22	RASIP1	-	-	-
ENSG00000156463	159	135	87	981	808	1432	794	2.47	2.42	1.64	12.42	14.83	19.38	11.36	2.17667	14.4975	2.73561	6.24e-23	1.01e-21	SH3RF2	-	-	-
ENSG00000128578	222	163	176	1032	597	815	634	2.99	2.86	2.75	11.07	9.4	9.22	7.4	2.86667	9.2725	1.69358	6.56e-23	1.06e-21	STRIP2	-	-	-
ENSG00000162639	342	367	329	0	1	0	0	10.26	13.86	11.78	0	0.05	0	0	11.9667	0.0125	-9.90288	6.93e-23	1.12e-21	HENMT1	-	-	-
ENSG00000162174	129	96	118	17	8	8	8	5.97	5.6	5.66	0.62	0.61	0.32	0.54	5.74333	0.5225	-3.45839	7.78e-23	1.26e-21	ASRGL1	Metabolism;Metabolism	Global and overview maps;Amino acid metabolism	K13051;K13051
ENSG00000097007	6130	4408	3999	2378	1731	2429	2050	60.07	54.91	47.2	26.07	23.51	23.17	23.15	54.06	23.975	-1.17303	8.16e-23	1.31e-21	ABL1	Human Diseases;Human Diseases;Human Diseases;Environmental Information Processing;Organismal Systems;Human Diseases;Human Diseases;Cellular Processes;Organismal Systems;Environmental Information Processing;Human Diseases	Cancers;Infectious diseases;Infectious diseases;Signal transduction;Development;Cancers;Cardiovascular diseases;Cell growth and death;Nervous system;Signal transduction;Cancers	K06619;K06619;K06619;K06619;K06619;K06619;K06619;K06619;K06619;K06619;K06619
ENSG00000186104	131	118	87	2	3	5	1	3.48	4.1	2.82	0.21	0.12	0.14	0.03	3.46667	0.125	-4.79355	8.36e-23	1.35e-21	CYP2R1	Metabolism;Metabolism	Global and overview maps;Lipid metabolism	K07419;K07419
ENSG00000104140	38	36	21	1366	1494	3006	442	1.19	1.42	0.79	38.59	60.61	89.22	13.79	1.13333	50.5525	5.47914	9.34e-23	1.5e-21	RHOV	-	-	-
ENSG00000158716	227	189	210	0	0	0	0	15.77	16.51	17.67	0	0	0	0	16.65	0.001	-14.0232	9.66e-23	1.55e-21	DUSP23	-	-	-
ENSG00000181045	121	92	88	3	6	7	6	2.88	3.08	2.06	0.05	0.22	0.14	0.41	2.67333	0.205	-3.70494	9.75e-23	1.57e-21	SLC26A11	-	-	-
ENSG00000159840	3310	2781	3227	1213	919	1287	1441	77.08	81.94	90.97	25.8	27.95	28.44	33.37	83.33	28.89	-1.52827	1.1e-22	1.77e-21	ZYX	Cellular Processes	Cellular community - eukaryotes	K06273
ENSG00000113360	5804	4679	5344	2595	1684	1768	2215	82.87	87.25	92.4	31.49	28.59	22.02	27.84	87.5067	27.485	-1.67075	1.18e-22	1.89e-21	DROSHA	Human Diseases;Genetic Information Processing	Cancers;Translation	K03685;K03685
ENSG00000111799	15930	11561	11785	4685	3127	4855	5656	87.23	74.15	70.94	22.59	21.22	25.33	28.53	77.44	24.4175	-1.66516	1.44e-22	2.31e-21	COL12A1	Organismal Systems	Digestive system	K08132
ENSG00000002586	2381	1900	1507	623	520	698	713	108.79	109.56	82.14	25.51	30.9	30.37	32.52	100.163	29.825	-1.74776	1.52e-22	2.42e-21	CD99	Environmental Information Processing;Organismal Systems	Signaling molecules and interaction;Immune system	K06520;K06520
ENSG00000059804	967	541	196	17	7	16	28	13.06	9.22	3.17	0.21	0.12	0.45	0.38	8.48333	0.29	-4.87051	1.59e-22	2.53e-21	SLC2A3	-	-	-
ENSG00000023892	1	4	0	245	228	446	237	0.02	0.11	0	4.97	6.65	9.51	5.32	0.0433333	6.6125	7.25357	1.69e-22	2.69e-21	DEF6	-	-	-
ENSG00000138028	499	391	364	1	1	0	0	18.25	17.81	15.56	0.03	0.06	0	0	17.2067	0.0225	-9.57883	1.84e-22	2.94e-21	CGREF1	-	-	-
ENSG00000134569	1224	819	673	240	147	140	214	7.76	6.55	5.6	1.37	1.21	0.84	1.35	6.63667	1.1925	-2.47647	1.91e-22	3.04e-21	LRP4	-	-	-
ENSG00000006016	6943	5803	4405	2	11	2	0	240.96	255.42	181.19	0.05	0.42	0.06	0	225.857	0.1325	-10.7352	1.91e-22	3.04e-21	CRLF1	-	-	-
ENSG00000270885	453	373	398	1	1	0	0	7.28	7.57	7.66	0.01	0.02	0	0	7.50333	0.0075	-9.96643	1.92e-22	3.04e-21	RASL10B	-	-	-
ENSG00000165072	605	535	496	70	74	80	32	9.33	10.42	9.16	0.97	1.48	1.17	0.49	9.63667	1.0275	-3.2294	1.97e-22	3.13e-21	MAMDC2	-	-	-
ENSG00000134996	174	146	129	1003	855	1561	791	6.67	7.07	5.92	34.68	42.46	56.71	30.22	6.55333	41.0175	2.64594	2e-22	3.17e-21	OSTF1	-	-	-
ENSG00000137076	13270	10414	9793	6285	4148	5639	6154	79.52	78.79	70.28	33.97	32.2	32.03	36.75	76.1967	33.7375	-1.17537	2.01e-22	3.18e-21	TLN1	Human Diseases;Human Diseases;Environmental Information Processing;Cellular Processes;Organismal Systems	Infectious diseases;Infectious diseases;Signal transduction;Cellular community - eukaryotes;Immune system	K06271;K06271;K06271;K06271;K06271
ENSG00000065809	3228	2799	1985	247	157	522	239	62	65.68	43.49	4.8	4.62	9.23	4.55	57.0567	5.8	-3.29827	2.13e-22	3.37e-21	FAM107B	-	-	-
ENSG00000138641	934	759	568	271	188	202	225	10.55	11.6	7.88	2.97	2.76	2.47	2.72	10.01	2.73	-1.87447	2.56e-22	4.04e-21	HERC3	Genetic Information Processing	Folding, sorting and degradation	K10614
ENSG00000147231	10	5	2	288	148	143	171	0.15	0.08	0.04	4.02	2.88	2.05	2.47	0.09	2.855	4.98742	2.71e-22	4.28e-21	RADX	-	-	-
ENSG00000106089	243	185	219	61	46	46	62	8.24	7.69	9.15	2.14	1.84	1.46	2.7	8.36	2.035	-2.03847	2.94e-22	4.64e-21	STX1A	Human Diseases;Organismal Systems;Organismal Systems;Human Diseases;Genetic Information Processing	Neurodegenerative diseases;Endocrine system;Nervous system;Substance dependence;Folding, sorting and degradation	K04560;K04560;K04560;K04560;K04560
ENSG00000043039	0	1	0	1661	1350	2547	985	0	0.03	0	40.64	47.44	65.48	26.63	0.01	45.0475	12.1372	3.03e-22	4.78e-21	BARX2	-	-	-
ENSG00000005469	113	106	101	912	518	857	472	2.44	3.44	2.56	14.39	12.2	15.13	8.67	2.81333	12.5975	2.16279	3.04e-22	4.79e-21	CROT	Cellular Processes	Transport and catabolism	K05940
ENSG00000003096	2419	2055	1661	886	548	650	537	40.37	44.34	33.36	13.02	12.05	10.13	10.65	39.3567	11.4625	-1.77969	3.22e-22	5.06e-21	KLHL13	Genetic Information Processing	Folding, sorting and degradation	K10447
ENSG00000177842	166	118	84	2	3	2	1	3.16	3.03	2.22	0.03	0.1	0.05	0.03	2.80333	0.0525	-5.73868	3.24e-22	5.1e-21	ZNF620	Human Diseases	Infectious diseases	K09228
ENSG00000178057	542	459	442	179	130	161	202	31.31	33.73	30.53	9.25	9.65	8.78	11.59	31.8567	9.8175	-1.69817	3.49e-22	5.49e-21	NDUFAF3	Organismal Systems	Environmental adaptation	K09008
ENSG00000198807	43	39	29	465	318	706	296	0.59	0.61	0.45	5.93	5.7	9.38	3.87	0.55	6.22	3.49941	3.6e-22	5.65e-21	PAX9	-	-	-
ENSG00000111077	758	571	320	44	51	69	30	14.34	10.8	7.26	0.44	1	0.71	0.62	10.8	0.6925	-3.96307	3.61e-22	5.66e-21	TNS2	-	-	-
ENSG00000172572	10224	8530	7489	23	18	49	1	42.31	44.57	37.12	0.09	0.1	0.19	0	41.3333	0.095	-8.76516	3.88e-22	6.09e-21	PDE3A	Metabolism;Environmental Information Processing;Environmental Information Processing;Metabolism;Human Diseases;Organismal Systems	Global and overview maps;Signal transduction;Signal transduction;Nucleotide metabolism;Substance dependence;Endocrine system	K19021;K19021;K19021;K19021;K19021;K19021
ENSG00000134709	90	86	92	769	368	458	516	0.81	0.98	1	6.27	4.31	3.93	4.65	0.93	4.79	2.36472	3.96e-22	6.2e-21	HOOK1	-	-	-
ENSG00000214717	1407	1088	992	501	306	424	510	16.19	16.4	13.74	5.24	4.55	4.82	5.83	15.4433	5.11	-1.59559	4.07e-22	6.37e-21	ZBED1	-	-	-
ENSG00000006468	262	212	211	0	0	3	0	3.75	4.08	5.48	0	0	0.05	0	4.43667	0.0125	-8.4714	4.16e-22	6.49e-21	ETV1	Human Diseases	Cancers	K09431
ENSG00000197070	287	185	181	1059	901	1540	1050	11.09	8.78	8.06	34.44	43.01	51.64	36.34	9.31	41.3575	2.1513	4.23e-22	6.6e-21	ARRDC1	-	-	-
ENSG00000126062	1068	797	937	473	327	502	468	26.19	24.68	27.52	10.46	10.39	11.67	11.44	26.13	10.99	-1.24952	4.26e-22	6.64e-21	TMEM115	-	-	-
ENSG00000172345	15	13	18	276	232	359	152	0.52	0.47	0.65	8.49	9.3	11.51	4.34	0.546667	8.41	3.94337	4.37e-22	6.8e-21	STARD5	-	-	-
ENSG00000165338	454	431	351	52	37	76	24	5.54	6.42	5.03	0.63	1.52	0.97	0.32	5.66333	0.86	-2.71924	4.55e-22	7.09e-21	HECTD2	-	-	-
ENSG00000134824	4139	3334	2543	207	198	388	84	86.02	84.8	59.66	4.01	5.24	7.36	1.65	76.8267	4.565	-4.07292	4.92e-22	7.64e-21	FADS2	Metabolism;Organismal Systems;Metabolism;Metabolism;Metabolism	Global and overview maps;Endocrine system;Global and overview maps;Lipid metabolism;Lipid metabolism	K10226;K10226;K10226;K10226;K10226
ENSG00000170035	1342	1097	1190	743	459	557	574	58.55	58.21	60.92	29.73	24.77	22.28	23.18	59.2267	24.99	-1.2449	4.98e-22	7.74e-21	UBE2E3	Genetic Information Processing	Folding, sorting and degradation	K20217
ENSG00000029153	463	376	487	2558	1627	2092	3107	6.74	7.13	8.71	34.38	32.02	28.38	43.51	7.52667	34.5725	2.19954	5.09e-22	7.89e-21	ARNTL2	-	-	-
ENSG00000179820	2029	1496	1699	348	239	583	370	49.56	48.75	50.76	7.8	7.44	14.19	8.96	49.69	9.5975	-2.37222	5.73e-22	8.88e-21	MYADM	-	-	-
ENSG00000134504	270	244	215	1489	1023	2027	1089	4.75	7.25	5.03	40.1	36.59	53.49	30.6	5.67667	40.195	2.8239	5.77e-22	8.94e-21	KCTD1	-	-	-
ENSG00000066468	0	0	0	747	456	632	601	0	0	0	10.78	9.33	9.15	9.5	0.001	9.69	13.2423	6.6e-22	1.02e-20	FGFR2	Human Diseases;Environmental Information Processing;Environmental Information Processing;Cellular Processes;Environmental Information Processing;Environmental Information Processing;Cellular Processes;Human Diseases;Cellular Processes;Human Diseases;Human Diseases;Human Diseases	Cancers;Signal transduction;Signal transduction;Transport and catabolism;Signal transduction;Signal transduction;Cell motility;Cancers;Cellular community - eukaryotes;Cancers;Drug resistance;Cancers	K05093;K05093;K05093;K05093;K05093;K05093;K05093;K05093;K05093;K05093;K05093;K05093
ENSG00000150054	89	87	116	1133	764	1686	667	1.13	1.1	1.42	11.11	10.24	16.29	7.8	1.21667	11.36	3.22296	7.29e-22	1.13e-20	MPP7	-	-	-
ENSG00000143612	6612	5209	5542	3471	2446	3700	3430	223.09	217.86	226.73	105.57	105.93	115.04	117.53	222.56	111.017	-1.00341	7.39e-22	1.14e-20	C1orf43	-	-	-
ENSG00000121005	374	322	233	0	1	0	0	5.83	6.73	3.67	0	0.03	0	0	5.41	0.0075	-9.49452	7.43e-22	1.15e-20	CRISPLD1	-	-	-
ENSG00000167397	2539	1927	1388	330	212	209	428	153.34	147.12	100.49	17.84	16.54	11.92	25.56	133.65	17.965	-2.8952	7.7e-22	1.19e-20	VKORC1	Metabolism;Metabolism	Global and overview maps;Metabolism of cofactors and vitamins	K05357;K05357
ENSG00000006638	362	301	236	0	1	0	0	7.4	7.82	5.92	0	0.04	0	0	7.04667	0.01	-9.4608	7.88e-22	1.21e-20	TBXA2R	Environmental Information Processing;Environmental Information Processing;Organismal Systems	Signaling molecules and interaction;Signal transduction;Immune system	K04264;K04264;K04264
ENSG00000113361	181	183	219	0	0	0	0	1.85	2.52	2.97	0	0	0	0	2.44667	0.001	-11.2566	8.05e-22	1.24e-20	CDH6	-	-	-
ENSG00000130396	494	338	404	1704	1288	2093	1379	4.7	4.28	4.74	14.61	17.42	20.47	12.65	4.57333	16.2875	1.83245	8.16e-22	1.26e-20	AFDN	Environmental Information Processing;Environmental Information Processing;Environmental Information Processing;Cellular Processes;Organismal Systems;Cellular Processes	Signal transduction;Signal transduction;Signal transduction;Cellular community - eukaryotes;Immune system;Cellular community - eukaryotes	K05702;K05702;K05702;K05702;K05702;K05702
ENSG00000145555	14135	10243	16602	4827	3163	3973	4734	123.27	110.54	175.27	40.35	37.42	33.38	44.08	136.36	38.8075	-1.81301	8.17e-22	1.26e-20	MYO10	Human Diseases;Organismal Systems	Infectious diseases;Immune system	K12559;K12559
ENSG00000170477	7	3	0	2858	6034	15792	2053	0.17	0.09	0	62.22	188.93	362.31	49.46	0.0866667	165.73	10.9011	8.34e-22	1.28e-20	KRT4	-	-	-
ENSG00000276547	1	0	1	875	778	1658	745	0.02	0	0.02	8.73	11.07	17.35	8.06	0.0133333	11.3025	9.72739	8.58e-22	1.32e-20	PCDHGB5	-	-	-
ENSG00000087494	115	84	139	4939	1921	1438	7007	3.95	3.73	5.39	154.79	88.73	49.65	233.95	4.35667	131.78	4.91876	9.48e-22	1.45e-20	PTHLH	Organismal Systems	Endocrine system	K22608
ENSG00000147010	831	627	732	281	171	178	258	13.62	12.65	14.4	4.27	3.78	2.68	4.32	13.5567	3.7625	-1.84924	9.68e-22	1.48e-20	SH3KBP1	Cellular Processes	Transport and catabolism	K12470
ENSG00000151136	0	0	0	642	544	839	523	0	0	0	6.54	7.41	8.52	5.21	0.001	6.92	12.7566	1.03e-21	1.58e-20	BTBD11	-	-	-
ENSG00000102401	1637	1479	834	183	157	244	108	27.66	30.48	16.45	2.62	3.98	3.87	1.85	24.8633	3.08	-3.01302	1.04e-21	1.59e-20	ARMCX3	-	-	-
ENSG00000148737	594	434	462	218	127	227	199	12.08	10.42	11.51	4.11	2.61	4.21	4.54	11.3367	3.8675	-1.55152	1.06e-21	1.62e-20	TCF7L2	Human Diseases;Human Diseases;Human Diseases;Human Diseases;Environmental Information Processing;Human Diseases;Environmental Information Processing;Human Diseases;Human Diseases;Human Diseases;Organismal Systems;Human Diseases;Human Diseases;Cellular Processes;Human Diseases;Human Diseases;Human Diseases;Human Diseases	Cancers;Infectious diseases;Infectious diseases;Cancers;Signal transduction;Endocrine and metabolic diseases;Signal transduction;Cancers;Cancers;Cancers;Endocrine system;Cancers;Cardiovascular diseases;Cellular community - eukaryotes;Cancers;Cancers;Cancers;Cancers	K04491;K04491;K04491;K04491;K04491;K04491;K04491;K04491;K04491;K04491;K04491;K04491;K04491;K04491;K04491;K04491;K04491;K04491
ENSG00000123124	638	661	700	3367	1973	3280	2284	9.66	11.19	12.03	42.45	37.24	43.43	31.48	10.96	38.65	1.81822	1.07e-21	1.64e-20	WWP1	Cellular Processes;Genetic Information Processing	Transport and catabolism;Folding, sorting and degradation	K05633;K05633
ENSG00000196821	2050	1571	1654	5465	4160	6399	4732	24.49	23.71	23.65	59.71	64.35	72.48	56.31	23.95	63.2125	1.40018	1.09e-21	1.67e-20	ILRUN	-	-	-
ENSG00000179542	279	262	324	1	0	0	0	3.14	3.64	4.37	0.01	0	0	0	3.71667	0.0025	-10.5379	1.18e-21	1.8e-20	SLITRK4	-	-	-
ENSG00000271447	0	0	0	836	947	2706	521	0	0	0	26.55	40.22	78.01	19.33	0.001	41.0275	15.3243	1.21e-21	1.84e-20	MMP28	-	-	-
ENSG00000164294	1690	1498	1572	735	474	772	508	49.23	54.77	48.86	20.34	20.39	22.5	15.53	50.9533	19.69	-1.37171	1.23e-21	1.86e-20	GPX8	Metabolism;Human Diseases;Organismal Systems;Metabolism;Metabolism;Human Diseases	Global and overview maps;Neurodegenerative diseases;Endocrine system;Lipid metabolism;Metabolism of other amino acids;Neurodegenerative diseases	K00432;K00432;K00432;K00432;K00432;K00432
ENSG00000106617	90	84	65	517	417	388	550	1.79	2.25	1.88	10.43	12.18	8.24	12.25	1.97333	10.775	2.44898	1.29e-21	1.96e-20	PRKAG2	Organismal Systems;Cellular Processes;Human Diseases;Organismal Systems;Organismal Systems;Environmental Information Processing;Environmental Information Processing;Environmental Information Processing;Human Diseases;Organismal Systems;Organismal Systems;Human Diseases;Organismal Systems;Organismal Systems;Organismal Systems	Environmental adaptation;Cellular community - eukaryotes;Endocrine and metabolic diseases;Endocrine system;Endocrine system;Signal transduction;Signal transduction;Signal transduction;Endocrine and metabolic diseases;Endocrine system;Aging;Cardiovascular diseases;Endocrine system;Aging;Environmental adaptation	K07200;K07200;K07200;K07200;K07200;K07200;K07200;K07200;K07200;K07200;K07200;K07200;K07200;K07200;K07200
ENSG00000172795	237	234	215	1265	749	1260	810	1.29	1.56	1.85	7.94	5.4	8.01	5.82	1.56667	6.7925	2.11624	1.32e-21	2e-20	DCP2	Genetic Information Processing	Folding, sorting and degradation	K12613
ENSG00000072163	415	362	320	0	0	1	1	11.61	13.53	11.84	0	0	0.03	0.06	12.3267	0.0225	-9.09764	1.33e-21	2.02e-20	LIMS2	-	-	-
ENSG00000139515	409	392	126	0	0	0	0	8.12	9.83	3	0	0	0	0	6.98333	0.001	-12.7697	1.49e-21	2.26e-20	PDX1	Organismal Systems;Human Diseases;Human Diseases	Endocrine system;Endocrine and metabolic diseases;Endocrine and metabolic diseases	K07594;K07594;K07594
ENSG00000197279	23	11	13	204	114	199	142	0.57	0.37	0.41	4.87	3.91	4.99	3.73	0.45	4.375	3.28129	1.5e-21	2.27e-20	ZNF165	-	-	-
ENSG00000183347	0	1	0	1228	937	1744	990	0	0.01	0	12.22	13.39	18.23	10.88	0.00333333	13.68	12.0028	1.6e-21	2.42e-20	GBP6	-	-	-
ENSG00000178685	55	38	33	498	413	751	298	1.27	0.85	1.46	6.65	7.89	10.5	5.39	1.19333	7.6075	2.67243	1.62e-21	2.45e-20	PARP10	-	-	-
ENSG00000182179	2	3	5	280	403	814	170	0.03	0.06	0.09	3.95	8.17	12.07	2.65	0.06	6.71	6.80521	1.72e-21	2.6e-20	UBA7	Human Diseases;Genetic Information Processing	Neurodegenerative diseases;Folding, sorting and degradation	K10698;K10698
ENSG00000059145	805	655	799	305	217	222	190	11.54	12.12	17.11	5.14	5.11	3.55	3.33	13.59	4.2825	-1.66602	1.75e-21	2.63e-20	UNKL	-	-	-
ENSG00000128604	3	2	2	239	196	522	167	0.09	0.06	0.06	5.94	5.68	11.03	5.31	0.07	6.99	6.64179	1.78e-21	2.68e-20	IRF5	Organismal Systems	Immune system	K09446
ENSG00000105696	292	211	136	0	0	0	0	9.18	8.49	5.19	0	0	0	0	7.62	0.001	-12.8956	1.78e-21	2.69e-20	TMEM59L	-	-	-
ENSG00000140564	9184	7298	7315	4316	3035	3268	3931	114.29	114.41	109.01	48.95	48.33	39.2	49.71	112.57	46.5475	-1.27405	1.88e-21	2.82e-20	FURIN	-	-	-
ENSG00000228672	153	113	123	26	21	24	16	1.75	1.63	1.69	0.27	0.31	0.26	0.18	1.69	0.255	-2.72845	1.88e-21	2.83e-20	PROB1	-	-	-
ENSG00000130829	24	19	8	279	214	263	167	0.51	0.54	0.22	5.34	5.89	5.29	3.53	0.423333	5.0125	3.56566	2.07e-21	3.11e-20	DUSP9	Environmental Information Processing;Cellular Processes	Signal transduction;Cellular community - eukaryotes	K18498;K18498
ENSG00000166415	198	195	150	0	0	0	0	1.73	2.19	1.57	0	0	0	0	1.83	0.001	-10.8376	2.08e-21	3.12e-20	WDR72	-	-	-
ENSG00000169403	17	12	2	498	534	1087	282	0.22	0.2	0.03	7.21	10.25	16.21	4.39	0.15	9.515	5.98717	2.11e-21	3.16e-20	PTAFR	Environmental Information Processing;Environmental Information Processing;Human Diseases	Signaling molecules and interaction;Signal transduction;Infectious diseases	K04279;K04279;K04279
ENSG00000115526	297	222	300	0	0	1	0	6.69	6.52	7.06	0	0	0.04	0	6.75667	0.01	-9.40017	2.18e-21	3.26e-20	CHST10	Metabolism;Metabolism	Global and overview maps;Glycan biosynthesis and metabolism	K09674;K09674
ENSG00000198561	4140	3576	3426	21423	16510	27419	13818	40.99	45.15	40.88	191.5	213.34	256.08	135.24	42.34	199.04	2.23297	2.22e-21	3.33e-20	CTNND1	Environmental Information Processing;Organismal Systems;Cellular Processes	Signal transduction;Immune system;Cellular community - eukaryotes	K05690;K05690;K05690
ENSG00000095397	1097	987	723	37	36	110	24	17.17	19.67	13.46	0.48	0.8	1.78	0.5	16.7667	0.89	-4.23565	2.34e-21	3.49e-20	WHRN	-	-	-
ENSG00000198542	13	6	2	769	510	166	742	0.23	0.16	0.05	12.67	13.34	3.02	14.38	0.146667	10.8525	6.20934	2.44e-21	3.65e-20	ITGBL1	-	-	-
ENSG00000128011	188	145	194	0	0	0	0	2.71	2.64	3.35	0	0	0	0	2.9	0.001	-11.5018	2.49e-21	3.71e-20	LRFN1	-	-	-
ENSG00000139192	2	4	1	211	274	600	200	0.06	0.15	0.03	6.01	10.58	17.09	5.85	0.08	9.8825	6.94873	2.54e-21	3.78e-20	TAPBPL	-	-	-
ENSG00000106123	7	4	7	202	157	420	156	0.09	0.08	0.13	2.36	3.2	5.35	2.02	0.1	3.2325	5.01458	2.56e-21	3.81e-20	EPHB6	Organismal Systems	Development	K05114
ENSG00000087086	22338	19352	21461	7082	4932	4154	6663	1325.25	1449.6	1524.73	379.01	379.05	233.56	393.92	1433.19	346.385	-2.04878	2.66e-21	3.95e-20	FTL	Cellular Processes;Organismal Systems;Cellular Processes	Cell growth and death;Digestive system;Cell growth and death	K13625;K13625;K13625
ENSG00000088888	1284	914	803	5620	4331	7504	4078	5.66	5.09	4.24	22.35	24.73	31.34	17.92	4.99667	24.085	2.2691	2.67e-21	3.98e-20	MAVS	Human Diseases;Human Diseases;Organismal Systems;Human Diseases;Human Diseases;Human Diseases;Human Diseases;Organismal Systems;Organismal Systems	Infectious diseases;Infectious diseases;Immune system;Infectious diseases;Infectious diseases;Infectious diseases;Infectious diseases;Immune system;Immune system	K12648;K12648;K12648;K12648;K12648;K12648;K12648;K12648;K12648
ENSG00000180776	1184	1109	1096	5687	3353	5880	3648	15.99	15.91	13.57	65.87	55.11	68.4	46.59	15.1567	58.9925	1.96058	2.74e-21	4.07e-20	ZDHHC20	-	-	-
ENSG00000137745	19	7	3	1393	1388	4307	278	0.36	0.21	0.07	29.51	42.41	93.48	5.58	0.213333	42.745	7.6465	2.76e-21	4.09e-20	MMP13	Organismal Systems;Organismal Systems;Organismal Systems	Endocrine system;Endocrine system;Immune system	K07994;K07994;K07994
ENSG00000082438	99	74	171	2843	1635	4512	1261	1.12	0.9	2.26	28.37	23.5	47.13	14.16	1.42667	28.29	4.30957	2.77e-21	4.1e-20	COBLL1	-	-	-
ENSG00000133083	189	180	413	0	0	0	0	2.28	2.57	5.63	0	0	0	0	3.49333	0.001	-11.7704	2.91e-21	4.3e-20	DCLK1	-	-	-
ENSG00000088992	319	294	217	0	1	0	0	16.79	19.24	13.44	0	0.07	0	0	16.49	0.0175	-9.88002	2.93e-21	4.33e-20	TESC	-	-	-
ENSG00000122863	3454	2681	3053	1011	787	1439	1027	25.74	25.23	27.25	6.8	7.6	10.16	7.63	26.0733	8.0475	-1.69596	3.18e-21	4.7e-20	CHST3	Metabolism	Glycan biosynthesis and metabolism	K01020
ENSG00000151502	642	500	499	1599	1196	1786	1463	9.66	9.93	8.95	21.46	25.8	24.98	21.64	9.51333	23.47	1.3028	3.28e-21	4.84e-20	VPS26B	Cellular Processes	Transport and catabolism	K18466
ENSG00000126878	357	260	158	25	26	15	27	5.47	5.03	2.9	0.35	0.52	0.25	0.41	4.46667	0.3825	-3.54567	3.34e-21	4.92e-20	AIF1L	-	-	-
ENSG00000198933	247	140	143	9	4	13	1	5.05	5.29	3.95	0.1	0.17	0.39	0.01	4.76333	0.1675	-4.82974	3.4e-21	5.01e-20	TBKBP1	Organismal Systems	Immune system	K12652
ENSG00000135090	223	199	208	1609	1071	2456	1119	3.76	3.4	3.37	21.72	20.1	31.2	14.46	3.51	21.87	2.63941	3.59e-21	5.29e-20	TAOK3	Environmental Information Processing	Signal transduction	K04429
ENSG00000100592	236	250	274	2011	1226	2773	1358	2.51	2.77	2.88	15.92	13.93	23.06	11.87	2.72	16.195	2.57387	3.68e-21	5.42e-20	DAAM1	Environmental Information Processing	Signal transduction	K04512
ENSG00000204310	1654	1268	1330	778	516	802	582	39.01	37.56	37.59	16.39	15.99	17.9	13.85	38.0533	16.0325	-1.24702	3.75e-21	5.51e-20	AGPAT1	Metabolism;Environmental Information Processing;Metabolism;Metabolism;Organismal Systems	Global and overview maps;Signal transduction;Lipid metabolism;Lipid metabolism;Digestive system	K13509;K13509;K13509;K13509;K13509
ENSG00000170390	373	294	202	0	1	0	0	5.61	5.36	3.38	0	0.02	0	0	4.78333	0.005	-9.90187	3.91e-21	5.74e-20	DCLK2	-	-	-
ENSG00000012660	3495	2884	3163	1572	1197	1247	1102	65.94	69.73	72.14	29.17	32.66	23.66	21.16	69.27	26.6625	-1.37742	4e-21	5.88e-20	ELOVL5	Metabolism;Metabolism;Metabolism;Metabolism	Global and overview maps;Global and overview maps;Lipid metabolism;Lipid metabolism	K10244;K10244;K10244;K10244
ENSG00000178904	527	465	528	196	97	199	148	4.85	5.1	5.51	1.57	1.08	1.65	1.28	5.15333	1.395	-1.88524	4.12e-21	6.05e-20	DPY19L3	-	-	-
ENSG00000104783	683	556	629	155	137	216	116	19.1	20.52	21.67	4.05	5.08	5.55	3.11	20.43	4.4475	-2.19962	4.28e-21	6.28e-20	KCNN4	Organismal Systems;Organismal Systems;Organismal Systems;Organismal Systems	Digestive system;Digestive system;Endocrine system;Endocrine system	K04945;K04945;K04945;K04945
ENSG00000196139	2898	2627	1743	532	305	623	288	126.25	144.52	91.02	20.89	17.21	25.74	12.65	120.597	19.1225	-2.65685	4.32e-21	6.33e-20	AKR1C3	Metabolism;Metabolism;Metabolism;Organismal Systems;Metabolism	Global and overview maps;Lipid metabolism;Lipid metabolism;Endocrine system;Metabolism of cofactors and vitamins	K04119;K04119;K04119;K04119;K04119
ENSG00000085662	4448	3730	3322	1818	1414	1655	1910	168.3	178.27	150.79	62.05	69.14	59.41	72.16	165.787	65.69	-1.33558	4.51e-21	6.59e-20	AKR1B1	Metabolism;Metabolism;Metabolism;Metabolism;Metabolism;Metabolism	Global and overview maps;Lipid metabolism;Carbohydrate metabolism;Carbohydrate metabolism;Carbohydrate metabolism;Metabolism of cofactors and vitamins	K00011;K00011;K00011;K00011;K00011;K00011
ENSG00000171346	42	34	4	32058	37173	109722	4360	1.23	1.36	0.27	874.67	1455.23	3140.72	131.89	0.953333	1400.63	10.5208	4.68e-21	6.84e-20	KRT15	Human Diseases;Organismal Systems	Infectious diseases;Endocrine system	K07604;K07604
ENSG00000108932	118	97	94	2	0	4	1	1.94	1.71	2.16	0.05	0	0.07	0.03	1.93667	0.0375	-5.69054	4.69e-21	6.85e-20	SLC16A6	-	-	-
ENSG00000145730	7016	4350	3132	751	775	1090	650	113.29	88.58	59.57	10.91	15.8	17.3	10.31	87.1467	13.58	-2.68196	4.99e-21	7.28e-20	PAM	-	-	-
ENSG00000119681	1591	1135	1144	155	130	333	218	11.11	9.65	9	0.87	1.03	1.93	1.33	9.92	1.29	-2.94297	5.03e-21	7.34e-20	LTBP2	-	-	-
ENSG00000198517	3635	2532	1412	353	256	270	465	59.28	52.36	26.45	4.92	7.67	4.29	7.84	46.03	6.18	-2.8969	5.31e-21	7.74e-20	MAFK	-	-	-
ENSG00000152953	373	276	365	0	1	1	0	5.72	5.26	6.49	0	0.02	0.02	0	5.82333	0.01	-9.1857	5.35e-21	7.79e-20	STK32B	-	-	-
ENSG00000142794	46	27	39	308	232	418	231	0.59	0.4	0.68	4.31	4.72	5.41	3.85	0.556667	4.5725	3.0381	5.65e-21	8.22e-20	NBPF3	-	-	-
ENSG00000082512	810	630	457	193	108	107	114	11.72	11.22	7.85	2.87	1.88	1.41	2	10.2633	2.04	-2.33086	5.88e-21	8.55e-20	TRAF5	Human Diseases;Human Diseases;Human Diseases;Human Diseases;Human Diseases;Human Diseases;Human Diseases;Organismal Systems;Environmental Information Processing;Cellular Processes;Environmental Information Processing;Organismal Systems;Human Diseases	Infectious diseases;Cancers;Infectious diseases;Infectious diseases;Infectious diseases;Infectious disease: viral;Cancers;Immune system;Signal transduction;Cell growth and death;Signal transduction;Immune system;Cancers	K09849;K09849;K09849;K09849;K09849;K09849;K09849;K09849;K09849;K09849;K09849;K09849;K09849
ENSG00000104497	43	53	43	396	197	372	278	1.34	1.65	2.09	9.51	7.76	8.39	7.33	1.69333	8.2475	2.28409	6.12e-21	8.88e-20	SNX16	-	-	-
ENSG00000090263	132	88	88	425	333	407	420	8.85	7.38	6.85	22.81	26.01	22.99	27.07	7.69333	24.72	1.684	6.4e-21	9.28e-20	MRPS33	-	-	-
ENSG00000110042	41	35	17	735	706	1694	410	0.35	0.38	0.21	6.22	8.52	15.74	3.93	0.313333	8.6025	4.77899	6.52e-21	9.45e-20	DTX4	Environmental Information Processing	Signal transduction	K06058
ENSG00000132164	0	0	0	528	453	518	529	0	0	0	6.15	7.44	6.08	6.79	0.001	6.615	12.6915	6.63e-21	9.6e-20	SLC6A11	Organismal Systems;Organismal Systems	Nervous system;Nervous system	K05044;K05044
ENSG00000132321	179	144	152	0	0	0	0	2.92	2.97	3.12	0	0	0	0	3.00333	0.001	-11.5523	6.77e-21	9.79e-20	IQCA1	-	-	-
ENSG00000173517	1859	1371	1553	424	264	577	289	8.42	7.97	8.33	1.72	1.57	2.48	1.58	8.24	1.8375	-2.1649	6.86e-21	9.91e-20	PEAK1	-	-	-
ENSG00000117791	169	146	162	0	0	0	0	4.64	6.3	5.5	0	0	0	0	5.48	0.001	-12.42	6.99e-21	1.01e-19	MTARC2	-	-	-
ENSG00000150051	374	329	283	0	1	1	0	5.7	6.32	5.03	0	0.02	0.01	0	5.68333	0.0075	-9.56563	7.08e-21	1.02e-19	MKX	-	-	-
ENSG00000150907	106	92	69	980	615	1156	482	0.95	1.04	0.74	7.9	7.12	9.8	4.29	0.91	7.2775	2.9995	7.41e-21	1.07e-19	FOXO1	Human Diseases;Human Diseases;Human Diseases;Human Diseases;Cellular Processes;Organismal Systems;Environmental Information Processing;Organismal Systems;Environmental Information Processing;Human Diseases;Organismal Systems;Human Diseases;Human Diseases;Organismal Systems;Organismal Systems	Cancers;Infectious diseases;Cancers;Infectious diseases;Cell growth and death;Endocrine system;Signal transduction;Endocrine system;Signal transduction;Endocrine and metabolic diseases;Endocrine system;Endocrine and metabolic diseases;Cancers;Aging;Aging	K07201;K07201;K07201;K07201;K07201;K07201;K07201;K07201;K07201;K07201;K07201;K07201;K07201;K07201;K07201
ENSG00000070159	375	352	319	1519	1212	1531	1083	2.8	3.39	2.88	10.37	11.84	10.88	8.12	3.02333	10.3025	1.76878	7.82e-21	1.13e-19	PTPN3	-	-	-
ENSG00000154553	225	205	124	0	0	0	0	5.74	7.3	3.39	0	0	0	0	5.47667	0.001	-12.4191	8.54e-21	1.23e-19	PDLIM3	-	-	-
ENSG00000221867	193	189	203	0	0	1	2	6.11	8.81	7.77	0	0	0.08	0.09	7.56333	0.0425	-7.47542	8.74e-21	1.26e-19	MAGEA3	-	-	-
ENSG00000102804	7955	6218	5943	2630	1863	3371	2768	123.21	121.35	110.73	33.96	34.02	44.94	41.34	118.43	38.565	-1.61867	9.35e-21	1.34e-19	TSC22D1	-	-	-
ENSG00000130545	4	0	0	306	290	615	240	0.19	0	0	16.54	22.47	36.8	14.87	0.0633333	22.67	8.4836	9.49e-21	1.36e-19	CRB3	Human Diseases;Cellular Processes	Infectious diseases;Cellular community - eukaryotes	K06090;K06090
ENSG00000166822	201	149	144	798	464	573	671	3.79	5.44	3.01	10.83	9.44	8.43	9.73	4.08	9.6075	1.23559	9.73e-21	1.4e-19	TMEM170A	-	-	-
ENSG00000150394	4	4	2	236	106	127	134	0.02	0.1	0.05	3.71	2.32	2.01	1.88	0.0566667	2.48	5.4517	9.79e-21	1.4e-19	CDH8	-	-	-
ENSG00000175426	451	291	185	0	1	0	0	4.91	4.17	2.66	0	0.03	0	0	3.91333	0.0075	-9.02729	9.82e-21	1.41e-19	PCSK1	-	-	-
ENSG00000010361	162	134	130	5	7	18	6	5.68	6.2	4.93	0.18	0.31	0.95	0.2	5.60333	0.41	-3.77259	1.02e-20	1.46e-19	FUZ	-	-	-
ENSG00000066248	274	196	265	0	0	1	0	7.37	5.92	7.07	0	0	0.02	0	6.78667	0.005	-10.4066	1.03e-20	1.48e-19	NGEF	Organismal Systems	Development	K07525
ENSG00000107295	319	256	113	0	0	0	0	6.3	6.38	2.67	0	0	0	0	5.11667	0.001	-12.321	1.06e-20	1.51e-19	SH3GL2	Cellular Processes	Transport and catabolism	K11247
ENSG00000048028	651	473	435	2599	1905	2942	1748	11.13	9.53	8.53	41.61	41.94	45.9	30.11	9.73	39.89	2.03552	1.1e-20	1.57e-19	USP28	-	-	-
ENSG00000089127	82	70	69	703	665	868	388	1.92	1.7	2.08	20.12	27.98	26	12.27	1.9	21.5925	3.50646	1.11e-20	1.58e-19	OAS1	Human Diseases;Human Diseases;Organismal Systems;Human Diseases;Human Diseases;Human Diseases	Infectious diseases;Infectious diseases;Immune system;Infectious diseases;Infectious diseases;Infectious diseases	K14216;K14216;K14216;K14216;K14216;K14216
ENSG00000139323	271	207	184	948	625	941	680	5.19	4.86	4.25	16.8	16.72	16.71	13.55	4.76667	15.945	1.74205	1.19e-20	1.69e-19	POC1B	-	-	-
ENSG00000163644	116	86	83	7	9	11	9	1.1	1.96	1.3	0.05	0.29	0.17	0.13	1.45333	0.16	-3.18322	1.19e-20	1.69e-19	PPM1K	-	-	-
ENSG00000143815	1440	1212	1461	6610	3729	4472	4526	20.16	21.38	24.66	83.29	67.18	58.95	62.57	22.0667	67.9975	1.62361	1.21e-20	1.71e-19	LBR	Metabolism;Metabolism	Global and overview maps;Lipid metabolism	K19532;K19532
ENSG00000153294	4	7	13	192	160	330	170	0.07	0.15	0.26	2.87	3.44	5.18	2.81	0.16	3.575	4.4818	1.21e-20	1.72e-19	ADGRF4	-	-	-
ENSG00000168310	195	158	131	639	434	601	511	4.46	4.89	3.59	13.78	13.8	14.21	11.79	4.31333	13.395	1.63482	1.23e-20	1.75e-19	IRF2	-	-	-
ENSG00000111224	2	3	1	266	170	466	154	0.05	0.23	0.01	3.3	4.59	7.05	2.73	0.0966667	4.4175	5.51407	1.25e-20	1.77e-19	PARP11	-	-	-
ENSG00000125347	188	118	104	1855	1624	3819	1099	5.42	4.5	4.35	48.39	60.95	104.76	32.41	4.75667	61.6275	3.69555	1.29e-20	1.82e-19	IRF1	Human Diseases;Environmental Information Processing;Organismal Systems;Organismal Systems;Human Diseases	Infectious diseases;Signal transduction;Immune system;Endocrine system;Infectious diseases	K09444;K09444;K09444;K09444;K09444
ENSG00000101333	167	161	350	0	0	0	0	1.51	1.94	4.58	0	0	0	0	2.67667	0.001	-11.3862	1.31e-20	1.85e-19	PLCB4	Metabolism;Human Diseases;Human Diseases;Human Diseases;Environmental Information Processing;Human Diseases;Human Diseases;Environmental Information Processing;Environmental Information Processing;Organismal Systems;Organismal Systems;Human Diseases;Environmental Information Processing;Environmental Information Processing;Human Diseases;Organismal Systems;Organismal Systems;Organismal Systems;Env…	Global and overview maps;Cancers;Neurodegenerative diseases;Neurodegenerative diseases;Signal transduction;Infectious diseases;Infectious diseases;Signal transduction;Signal transduction;Immune system;Immune system;Infectious diseases;Signal transduction;Signal transduction;Endocrine and metabolic diseases;Endocrine system;Nervous system;Circulatory system;Signal transduction;Endocrine system;Ner…	K05858;K05858;K05858;K05858;K05858;K05858;K05858;K05858;K05858;K05858;K05858;K05858;K05858;K05858;K05858;K05858;K05858;K05858;K05858;K05858;K05858;K05858;K05858;K05858;K05858;K05858;K05858;K05858;K05858;K05858;K05858;K05858;K05858;K05858;K05858;K05858;K05858;K05858;K05858;K05858;K05858;K05858;K05858;K05858;K05858;K05858;K05858;K05858;K05858;K05858;K05858;K05858;K05858;K05858;K05858;K05858
ENSG00000073150	311	236	204	46	54	48	54	5.28	5.06	4.15	0.7	1.18	0.77	0.93	4.83	0.895	-2.43206	1.32e-20	1.87e-19	PANX2	-	-	-
ENSG00000178425	446	394	428	1463	925	1305	1078	12.74	14.79	11.34	29.72	26.69	25.29	26.38	12.9567	27.02	1.06033	1.35e-20	1.9e-19	NT5DC1	-	-	-
ENSG00000053747	676	483	433	9948	5930	7090	24347	3.88	4.49	2.9	77.88	67.93	53.31	222.71	3.75667	105.457	4.81106	1.54e-20	2.17e-19	LAMA3	Human Diseases;Environmental Information Processing;Human Diseases;Cellular Processes;Human Diseases;Human Diseases;Human Diseases;Environmental Information Processing	Cancers;Signal transduction;Infectious diseases;Cellular community - eukaryotes;Infectious diseases;Infectious diseases;Cancers;Signaling molecules and interaction	K06240;K06240;K06240;K06240;K06240;K06240;K06240;K06240
ENSG00000137809	16269	14111	7652	3	24	3	1	82.49	90.34	46.46	0.01	0.16	0.01	0.01	73.0967	0.0475	-10.5877	1.57e-20	2.21e-19	ITGA11	Environmental Information Processing;Human Diseases;Cellular Processes;Cellular Processes;Human Diseases;Human Diseases;Environmental Information Processing;Human Diseases	Signal transduction;Infectious diseases;Cell motility;Cellular community - eukaryotes;Cardiovascular diseases;Cardiovascular diseases;Signaling molecules and interaction;Cardiovascular diseases	K06587;K06587;K06587;K06587;K06587;K06587;K06587;K06587
ENSG00000134243	1447	1007	851	314	250	408	260	10.7	9.4	7.53	2.09	2.39	2.86	1.92	9.21	2.315	-1.99219	1.63e-20	2.3e-19	SORT1	Cellular Processes;Organismal Systems;Organismal Systems	Transport and catabolism;Nervous system;Digestive system	K12388;K12388;K12388
ENSG00000154917	173	103	87	10	8	6	12	3.38	2.34	1.02	0.09	0.1	0.06	0.12	2.24667	0.0925	-4.60219	1.64e-20	2.31e-19	RAB6B	-	-	-
ENSG00000138434	9013	8160	6881	3911	2382	3874	2667	93.17	106.97	83.49	35.27	30.69	38.12	27.46	94.5433	32.885	-1.52355	1.65e-20	2.33e-19	ITPRID2	-	-	-
ENSG00000162552	10	1	1	770	879	2065	202	0.13	0.02	0.02	10.29	15.28	26.58	3.45	0.0566667	13.9	7.93837	1.67e-20	2.35e-19	WNT4	Human Diseases;Human Diseases;Human Diseases;Human Diseases;Organismal Systems;Human Diseases;Environmental Information Processing;Environmental Information Processing;Human Diseases;Environmental Information Processing;Human Diseases;Human Diseases;Cellular Processes;Organismal Systems;Organismal Systems;Human Diseases	Cancers;Neurodegenerative diseases;Infectious diseases;Cancers;Development;Cancers;Signal transduction;Signal transduction;Endocrine and metabolic diseases;Signal transduction;Cancers;Cancers;Cellular community - eukaryotes;Endocrine system;Endocrine system;Cancers	K00408;K00408;K00408;K00408;K00408;K00408;K00408;K00408;K00408;K00408;K00408;K00408;K00408;K00408;K00408;K00408
ENSG00000114395	257	248	273	83	67	67	79	10.71	13.07	13.47	3.09	3.74	2.67	3.31	12.4167	3.2025	-1.95501	1.71e-20	2.41e-19	CYB561D2	-	-	-
ENSG00000136213	446	364	338	151	92	123	155	8.29	8.71	8.6	1.68	2.68	2.55	3.05	8.53333	2.49	-1.77696	1.71e-20	2.41e-19	CHST12	Metabolism	Glycan biosynthesis and metabolism	K04742
ENSG00000197712	1274	1096	869	126	114	226	75	31.19	35.93	28.92	3.53	3.84	5.84	2.15	32.0133	3.84	-3.05949	1.72e-20	2.42e-19	FAM114A1	-	-	-
ENSG00000102760	216	175	74	4	0	3	4	11.65	11.92	4.78	0.19	0	0.15	0.22	9.45	0.14	-6.07682	1.73e-20	2.43e-19	RGCC	-	-	-
ENSG00000124466	43	33	24	797	1037	2034	388	1.35	1.31	0.9	22.63	42.28	60.66	12.17	1.18667	34.435	4.85889	1.85e-20	2.59e-19	LYPD3	-	-	-
ENSG00000075945	301	266	262	1326	887	1495	904	5.26	5.95	5.51	20.92	20.34	24.96	15.76	5.57333	20.495	1.87866	1.9e-20	2.66e-19	KIFAP3	-	-	-
ENSG00000094975	394	352	381	2308	1530	2308	1283	3.62	4.06	4.19	19.01	18.11	19.98	11.67	3.95667	17.1925	2.11942	1.93e-20	2.69e-19	SUCO	-	-	-
ENSG00000144712	123	107	86	8	4	10	2	1.39	1.63	1.16	0.08	0.06	0.11	0.02	1.39333	0.0675	-4.36751	1.93e-20	2.69e-19	CAND2	-	-	-
ENSG00000151876	247	206	233	54	38	73	39	8.61	9.69	10.02	1.83	1.74	2.35	1.21	9.44	1.7825	-2.40488	1.94e-20	2.71e-19	FBXO4	Genetic Information Processing	Folding, sorting and degradation	K10291
ENSG00000145040	362	171	128	6	11	11	16	12.49	7.45	5.29	0.19	0.49	0.36	0.55	8.41	0.3975	-4.40308	1.96e-20	2.73e-19	UCN2	Environmental Information Processing	Signaling molecules and interaction	K05257
ENSG00000198719	0	0	0	469	333	688	611	0	0	0	5.78	5.9	8.91	8.32	0.001	7.2275	12.8193	1.99e-20	2.78e-19	DLL1	Human Diseases;Human Diseases;Human Diseases;Organismal Systems;Environmental Information Processing	Cancers;Cancers;Drug resistance;Immune system;Signal transduction	K06051;K06051;K06051;K06051;K06051
ENSG00000164251	56	52	121	1483	856	757	1438	1.29	1.19	2.62	24.16	20.03	12.96	25.88	1.7	20.7575	3.61003	2.01e-20	2.8e-19	F2RL1	Environmental Information Processing;Human Diseases;Organismal Systems	Signaling molecules and interaction;Infectious diseases;Sensory system	K04234;K04234;K04234
ENSG00000008282	1681	1385	1712	5472	3565	5492	4197	41.02	42.57	49.93	120.81	113.16	127.91	102.48	44.5067	116.09	1.38315	2.02e-20	2.82e-19	SYPL1	-	-	-
ENSG00000176623	449	338	363	1403	967	1544	1070	15.72	15.09	12.68	46.52	44.08	45.62	46.22	14.4967	45.61	1.65363	2.32e-20	3.22e-19	RMDN1	-	-	-
ENSG00000112294	238	203	235	0	0	1	0	3.33	2.91	3.69	0	0	0.01	0	3.31	0.0025	-10.3707	2.33e-20	3.23e-19	ALDH5A1	Metabolism;Metabolism;Metabolism	Global and overview maps;Amino acid metabolism;Carbohydrate metabolism	K00139;K00139;K00139
ENSG00000107738	105	77	61	1234	1217	3917	1065	1.15	1.07	0.8	12.2	17.28	40.69	11.63	1.00667	20.45	4.34444	2.36e-20	3.27e-19	VSIR	Environmental Information Processing	Signaling molecules and interaction	K23268
ENSG00000159210	2028	1613	1511	917	583	801	909	116.15	117.25	98.32	45.53	37.22	35.36	48.1	110.573	41.5525	-1.412	2.39e-20	3.32e-19	SNF8	Cellular Processes	Transport and catabolism	K12188
ENSG00000163545	68	48	70	370	354	649	466	1.04	0.92	1.28	5.09	6.99	9.37	7.08	1.08	7.1325	2.72338	2.4e-20	3.33e-19	NUAK2	-	-	-
ENSG00000154124	3221	2547	2615	1587	984	1532	1085	29.53	35.61	37.73	17.4	12.21	13.83	12.52	34.29	13.99	-1.29339	2.45e-20	3.39e-19	OTULIN	-	-	-
ENSG00000105711	162	143	80	1	1	5	1	4.19	5.24	2.76	0.01	0.06	0.13	0.06	4.06333	0.065	-5.96608	2.49e-20	3.44e-19	SCN1B	Organismal Systems	Circulatory system	K04845
ENSG00000170561	0	1	0	1005	715	956	766	0	0.02	0	16.16	16.39	16.12	13.55	0.00666667	15.555	11.1881	2.57e-20	3.55e-19	IRX2	-	-	-
ENSG00000025293	1435	1095	1269	808	569	704	628	12.91	12.54	13.73	6.49	6.48	5.94	5.5	13.06	6.1025	-1.09768	2.68e-20	3.7e-19	PHF20	-	-	-
ENSG00000157150	253	238	195	0	1	0	0	10.95	13.01	10.11	0	0.06	0	0	11.3567	0.015	-9.56436	2.69e-20	3.71e-19	TIMP4	-	-	-
ENSG00000170801	406	268	259	0	1	0	1	9.14	7.74	6.92	0	0.03	0	0.02	7.93333	0.0125	-9.30986	2.7e-20	3.72e-19	HTRA3	-	-	-
ENSG00000198722	1672	1283	1275	726	540	771	562	13.67	13.22	12.45	5.36	5.72	5.97	4.58	13.1133	5.4075	-1.278	2.73e-20	3.76e-19	UNC13B	Organismal Systems	Nervous system	K15293
ENSG00000050555	355	266	265	0	1	0	1	2.46	2.35	2.2	0	0.01	0	0.01	2.33667	0.005	-8.86831	2.81e-20	3.87e-19	LAMC3	Human Diseases;Environmental Information Processing;Human Diseases;Cellular Processes;Human Diseases;Human Diseases;Human Diseases;Environmental Information Processing	Cancers;Signal transduction;Infectious diseases;Cellular community - eukaryotes;Infectious diseases;Infectious diseases;Cancers;Signaling molecules and interaction	K06247;K06247;K06247;K06247;K06247;K06247;K06247;K06247
ENSG00000134917	269	256	186	0	0	1	0	3.83	4.6	3.17	0	0	0.01	0	3.86667	0.0025	-10.5949	2.86e-20	3.93e-19	ADAMTS8	-	-	-
ENSG00000125538	1	2	3	435	316	290	1874	0.03	0.09	0.18	13.55	14.04	9.42	64.55	0.1	25.39	7.98812	2.88e-20	3.96e-19	IL1B	Human Diseases;Human Diseases;Environmental Information Processing;Environmental Information Processing;Human Diseases;Human Diseases;Human Diseases;Human Diseases;Human Diseases;Organismal Systems;Human Diseases;Environmental Information Processing;Human Diseases;Organismal Systems;Cellular Processes;Human Diseases;Human Diseases;Human Diseases;Human Diseases;Human Diseases;Organismal Systems;Hu…	Infectious diseases;Neurodegenerative diseases;Signal transduction;Signaling molecules and interaction;Infectious diseases;Infectious diseases;Infectious diseases;Infectious diseases;Infectious diseases;Immune system;Infectious diseases;Signal transduction;Infectious diseases;Immune system;Cell growth and death;Immune diseases;Endocrine and metabolic diseases;Infectious diseases;Infectious diseas…	K04519;K04519;K04519;K04519;K04519;K04519;K04519;K04519;K04519;K04519;K04519;K04519;K04519;K04519;K04519;K04519;K04519;K04519;K04519;K04519;K04519;K04519;K04519;K04519;K04519;K04519;K04519;K04519;K04519;K04519;K04519;K04519;K04519;K04519;K04519;K04519;K04519;K04519;K04519;K04519
ENSG00000130638	4389	3511	3418	2053	1643	2202	1744	77.71	78.62	71.71	35.04	38.18	35.57	30.71	76.0133	34.875	-1.12406	2.9e-20	3.98e-19	ATXN10	Human Diseases	Neurodegenerative disease	K19323
ENSG00000110921	127	105	152	1008	786	1109	578	5.05	4.33	5.76	29.3	35.13	35.53	18.32	5.04667	29.57	2.55073	2.9e-20	3.98e-19	MVK	Metabolism;Cellular Processes;Metabolism	Global and overview maps;Transport and catabolism;Metabolism of terpenoids and polyketides	K00869;K00869;K00869
ENSG00000166900	455	333	309	1666	949	1223	1171	7.43	7.74	7.47	26.82	21.77	19.46	22.32	7.54667	22.5925	1.58193	3.24e-20	4.44e-19	STX3	Organismal Systems;Genetic Information Processing	Nervous system;Folding, sorting and degradation	K08486;K08486
ENSG00000125863	404	312	314	1525	991	1998	1307	6.96	6.66	6.24	23.44	22.06	33.95	22.07	6.62	25.38	1.93879	3.28e-20	4.49e-19	MKKS	-	-	-
ENSG00000172818	1	0	0	830	776	1348	841	0.02	0	0	12.95	17.57	22.24	14.49	0.00666667	16.8125	11.3003	3.3e-20	4.51e-19	OVOL1	-	-	-
ENSG00000105329	2790	2313	2606	503	319	328	707	51.95	54.89	58.2	8.68	7.68	5.78	13.1	55.0133	8.81	-2.64257	3.41e-20	4.67e-19	TGFB1	Human Diseases;Environmental Information Processing;Environmental Information Processing;Human Diseases;Human Diseases;Human Diseases;Human Diseases;Human Diseases;Human Diseases;Human Diseases;Human Diseases;Cellular Processes;Human Diseases;Environmental Information Processing;Human Diseases;Human Diseases;Environmental Information Processing;Organismal Systems;Organismal Systems;Cellular Proce…	Cancers;Signal transduction;Signaling molecules and interaction;Infectious diseases;Infectious diseases;Cancers;Infectious diseases;Cancers;Cardiovascular diseases;Infectious diseases;Immune diseases;Cell growth and death;Endocrine and metabolic diseases;Signal transduction;Cancers;Infectious diseases;Signal transduction;Endocrine system;Development;Cell growth and death;Immune system;Immune syst…	K13375;K13375;K13375;K13375;K13375;K13375;K13375;K13375;K13375;K13375;K13375;K13375;K13375;K13375;K13375;K13375;K13375;K13375;K13375;K13375;K13375;K13375;K13375;K13375;K13375;K13375;K13375;K13375;K13375;K13375;K13375;K13375;K13375
ENSG00000162415	344	238	103	0	0	0	0	3.03	2.65	1.09	0	0	0	0	2.25667	0.001	-11.14	3.41e-20	4.67e-19	ZSWIM5	-	-	-
ENSG00000100503	549	521	760	3820	2033	2993	2811	4.42	4.3	6.15	27.71	20.24	23.89	24	4.95667	23.96	2.27319	3.44e-20	4.7e-19	NIN	-	-	-
ENSG00000166831	195	128	127	0	0	0	0	5.4	4.6	4.09	0	0	0	0	4.69667	0.001	-12.1974	3.6e-20	4.92e-19	RBPMS2	-	-	-
ENSG00000134575	1384	1008	1167	448	381	583	418	34.43	31.64	34.78	9.99	12.59	13.63	10.18	33.6167	11.5975	-1.53536	3.72e-20	5.07e-19	ACP2	Metabolism;Cellular Processes;Metabolism	Global and overview maps;Transport and catabolism;Metabolism of cofactors and vitamins	K14410;K14410;K14410
ENSG00000133302	1731	1739	1275	582	307	341	467	16.02	20.32	14.13	5.52	3.68	2.99	4.31	16.8233	4.125	-2.028	3.76e-20	5.13e-19	SLF1	-	-	-
ENSG00000130052	127	96	101	2	0	1	2	1.34	1.29	1.26	0.02	0	0.01	0.02	1.29667	0.0125	-6.69674	3.89e-20	5.29e-19	STARD8	-	-	-
ENSG00000055732	139	105	93	1	0	2	2	2.62	2.44	2.15	0.02	0	0.03	0.06	2.40333	0.0275	-6.44946	3.92e-20	5.33e-19	MCOLN3	-	-	-
ENSG00000170439	165	153	126	4	0	0	0	6.44	7.54	5.84	0.14	0	0	0	6.60667	0.035	-7.56042	4.06e-20	5.51e-19	METTL7B	-	-	-
ENSG00000113621	1120	873	955	544	351	546	540	35.52	34.41	30.94	16.07	15.05	13.01	13.26	33.6233	14.3475	-1.22866	4.09e-20	5.55e-19	TXNDC15	-	-	-
ENSG00000101493	5	5	2	205	188	488	143	0.07	0.04	0.03	1.44	2.08	3.68	1.01	0.0466667	2.0525	5.45885	4.1e-20	5.56e-19	ZNF516	Organismal Systems	Environmental adaptation	K22411
ENSG00000100979	300	267	269	912	764	928	1006	8.3	9.49	8.79	22.75	27.22	24.4	27.57	8.86	25.485	1.52427	4.13e-20	5.6e-19	PLTP	Organismal Systems;Organismal Systems	Endocrine system;Digestive system	K08761;K08761
ENSG00000186197	0	2	0	695	478	947	514	0	0.05	0	10.4	10.28	14.88	8.57	0.0166667	11.0325	9.37058	4.19e-20	5.67e-19	EDARADD	Environmental Information Processing	Signal transduction	K23324
ENSG00000166450	144	134	157	0	0	0	0	2.23	2.68	2.44	0	0	0	0	2.45	0.001	-11.2586	4.19e-20	5.67e-19	PRTG	-	-	-
ENSG00000185019	69	84	81	473	268	442	360	0.8	1.27	1.14	5.07	4.16	5	4.27	1.07	4.625	2.11184	4.25e-20	5.75e-19	UBOX5	Genetic Information Processing	Folding, sorting and degradation	K10600
ENSG00000106066	223	194	189	30	42	39	32	6.37	6.76	6.27	1.01	1.96	1.68	1.22	6.46667	1.4675	-2.13966	4.29e-20	5.79e-19	CPVL	-	-	-
ENSG00000107796	430	459	106	11	6	16	14	16.99	23.11	5.08	0.44	0.36	0.72	0.74	15.06	0.565	-4.73633	4.61e-20	6.22e-19	ACTA2	Environmental Information Processing;Organismal Systems;Organismal Systems	Signal transduction;Circulatory system;Endocrine system	K12313;K12313;K12313
ENSG00000175556	325	263	265	2	0	0	0	6.63	7.3	7.02	0.03	0	0	0	6.98333	0.0075	-9.86281	4.62e-20	6.23e-19	LONRF3	-	-	-
ENSG00000106327	333	219	175	0	1	0	0	6.87	5.64	4.33	0	0.03	0	0	5.61333	0.0075	-9.54775	4.82e-20	6.49e-19	TFR2	-	-	-
ENSG00000102098	148	132	140	0	0	0	0	1.99	2.19	2.32	0	0	0	0	2.16667	0.001	-11.0813	4.87e-20	6.56e-19	SCML2	-	-	-
ENSG00000088833	564	463	690	2977	2144	2325	3116	16.4	17.58	24.49	86.53	95.36	71.87	103.96	19.49	89.43	2.19802	5.31e-20	7.15e-19	NSFL1C	Genetic Information Processing	Folding, sorting and degradation	K14012
ENSG00000101365	762	615	713	2200	1699	1967	2272	26.5	26.55	30.34	70.06	78.22	67.32	81.02	27.7967	74.155	1.41563	5.47e-20	7.36e-19	IDH3B	Metabolism;Metabolism;Metabolism;Metabolism;Metabolism	Global and overview maps;Global and overview maps;Global and overview maps;Carbohydrate metabolism;Global and overview maps	K00030;K00030;K00030;K00030;K00030
ENSG00000253250	147	128	142	0	0	0	0	7.32	8.01	8.47	0	0	0	0	7.93333	0.001	-12.9537	5.57e-20	7.49e-19	C8orf88	-	-	-
ENSG00000172201	2	0	2	687	456	1285	153	0.03	0	0.03	8.27	7.88	16.25	2.03	0.02	8.6075	8.74945	5.86e-20	7.87e-19	ID4	Cellular Processes;Environmental Information Processing	Cellular community - eukaryotes;Signal transduction	K17695;K17695
ENSG00000183780	127	117	131	1	1	1	1	2.09	2.43	2.58	0.02	0.02	0.02	0.02	2.36667	0.02	-6.88671	5.95e-20	7.98e-19	SLC35F3	-	-	-
ENSG00000151917	83	87	117	5	2	7	3	1.51	2.61	2.71	0.07	0.05	0.11	0.05	2.27667	0.07	-5.02342	6e-20	8.04e-19	BEND6	-	-	-
ENSG00000158055	0	0	0	653	577	318	573	0	0	0	11.75	17.11	6.97	11.4	0.001	11.8075	13.5274	6.29e-20	8.42e-19	GRHL3	-	-	-
ENSG00000049283	1	0	0	988	734	995	636	0.03	0	0	25.34	24.36	25.73	15.88	0.01	22.8275	11.1566	7.21e-20	9.64e-19	EPN3	Cellular Processes	Transport and catabolism	K12471
ENSG00000255439	133	113	118	14	19	17	20	9.49	10.32	10.1	0.88	1.75	1.16	1.43	9.97	1.305	-2.93354	7.3e-20	9.76e-19	-	Metabolism;Metabolism	Global and overview maps;Metabolism of cofactors and vitamins	K05357;K05357
ENSG00000089006	944	725	1013	4627	2894	3330	4714	26.69	26.69	34.44	117.33	101.92	81.09	127.28	29.2733	106.905	1.86867	7.41e-20	9.9e-19	SNX5	Cellular Processes	Transport and catabolism	K17920
ENSG00000148400	606	373	461	4237	3202	6133	2307	3.41	2.56	2.98	20.67	22.52	31.39	12.42	2.98333	21.75	2.86602	7.62e-20	1.02e-18	NOTCH1	Human Diseases;Human Diseases;Human Diseases;Human Diseases;Organismal Systems;Human Diseases;Organismal Systems;Environmental Information Processing;Human Diseases	Cancers;Infectious diseases;Cancers;Cancers;Endocrine system;Drug resistance;Immune system;Signal transduction;Neurodegenerative diseases	K02599;K02599;K02599;K02599;K02599;K02599;K02599;K02599;K02599
ENSG00000176092	2	2	1	387	329	700	125	0.02	0.02	0.01	3.34	4.13	6.3	1.19	0.0166667	3.74	7.80993	7.66e-20	1.02e-18	CRYBG2	-	-	-
ENSG00000173757	2665	2083	2759	802	675	1105	738	27.11	26.75	33.61	7.36	8.89	10.66	7.48	29.1567	8.5975	-1.76184	7.68e-20	1.02e-18	STAT5B	Human Diseases;Human Diseases;Human Diseases;Organismal Systems;Environmental Information Processing;Cellular Processes;Human Diseases;Human Diseases;Organismal Systems;Organismal Systems;Human Diseases;Organismal Systems;Environmental Information Processing;Human Diseases;Organismal Systems;Human Diseases;Human Diseases	Cancers;Infectious diseases;Cancers;Immune system;Signal transduction;Cell growth and death;Infectious diseases;Infectious diseases;Endocrine system;Immune system;Endocrine and metabolic diseases;Immune system;Signal transduction;Cancers;Endocrine system;Cancers;Cancers	K11224;K11224;K11224;K11224;K11224;K11224;K11224;K11224;K11224;K11224;K11224;K11224;K11224;K11224;K11224;K11224;K11224
ENSG00000166106	837	637	497	53	87	52	97	7.2	6.92	5.12	0.41	0.97	0.42	0.83	6.41333	0.6575	-3.28601	7.73e-20	1.03e-18	ADAMTS15	-	-	-
ENSG00000162104	2103	1454	1330	453	372	661	442	15.8	13.49	11.22	3.21	4.24	4.47	4.18	13.5033	4.025	-1.74625	7.76e-20	1.03e-18	ADCY9	Metabolism;Human Diseases;Environmental Information Processing;Organismal Systems;Human Diseases;Human Diseases;Environmental Information Processing;Environmental Information Processing;Environmental Information Processing;Organismal Systems;Environmental Information Processing;Human Diseases;Human Diseases;Organismal Systems;Organismal Systems;Organismal Systems;Environmental Information Process…	Global and overview maps;Cancers;Signal transduction;Environmental adaptation;Infectious diseases;Infectious diseases;Signal transduction;Signal transduction;Signal transduction;Immune system;Signal transduction;Cardiovascular diseases;Endocrine and metabolic diseases;Endocrine system;Nervous system;Circulatory system;Signal transduction;Endocrine system;Cell growth and death;Nucleotide metabolis…	K08049;K08049;K08049;K08049;K08049;K08049;K08049;K08049;K08049;K08049;K08049;K08049;K08049;K08049;K08049;K08049;K08049;K08049;K08049;K08049;K08049;K08049;K08049;K08049;K08049;K08049;K08049;K08049;K08049;K08049;K08049;K08049;K08049;K08049;K08049;K08049;K08049;K08049;K08049;K08049;K08049;K08049;K08049;K08049;K08049;K08049;K08049;K08049;K08049;K08049;K08049
ENSG00000028310	2886	2088	2018	890	682	579	776	60.4	55.54	52.25	15.78	18.86	11.57	15.88	56.0633	15.5225	-1.8527	7.92e-20	1.05e-18	BRD9	-	-	-
ENSG00000136379	410	316	388	1365	997	1536	1072	8.97	8.73	10.17	27.15	28.27	31.86	23.54	9.29	27.705	1.5764	8e-20	1.06e-18	ABHD17C	-	-	-
ENSG00000130881	308	229	351	0	1	1	0	3.92	3.68	5.35	0	0.02	0.01	0	4.31667	0.0075	-9.16881	8.23e-20	1.09e-18	LRP3	-	-	-
ENSG00000168301	273	222	195	88	59	65	65	9.56	9.52	7.65	2.43	2.44	1.95	2.41	8.91	2.3075	-1.94909	8.32e-20	1.1e-18	KCTD6	-	-	-
ENSG00000114861	1253	1020	1057	443	259	506	303	20.51	19.85	21.34	6.91	5.07	6.97	5.09	20.5667	6.01	-1.77487	8.43e-20	1.12e-18	FOXP1	Human Diseases	Cancers	K23582
ENSG00000170962	109	116	112	0	1	1	3	1.45	1.92	1.78	0	0.02	0.01	0.04	1.71667	0.0175	-6.61611	8.51e-20	1.13e-18	PDGFD	Environmental Information Processing;Environmental Information Processing;Environmental Information Processing;Environmental Information Processing;Environmental Information Processing;Cellular Processes;Cellular Processes;Human Diseases;Human Diseases;Cellular Processes;Human Diseases;Human Diseases	Signal transduction;Signal transduction;Signal transduction;Signal transduction;Signal transduction;Cell motility;Cellular community - eukaryotes;Cancers;Cancers;Cellular community - eukaryotes;Drug resistance;Cancers	K05450;K05450;K05450;K05450;K05450;K05450;K05450;K05450;K05450;K05450;K05450;K05450
ENSG00000100647	228	183	139	1429	1232	2523	1081	2.19	2.22	1.6	12.36	15.3	22.92	10.33	2.00333	15.2275	2.9262	8.57e-20	1.13e-18	SUSD6	-	-	-
ENSG00000158966	480	350	365	176	134	174	130	4.6	4.19	4.15	1.55	1.64	1.57	1.21	4.31333	1.4925	-1.53107	8.97e-20	1.19e-18	CACHD1	-	-	-
ENSG00000180739	41	33	24	343	285	527	230	0.95	0.96	0.65	7.08	8.58	11.54	5.37	0.853333	8.1425	3.25429	8.99e-20	1.19e-18	S1PR5	Environmental Information Processing;Environmental Information Processing	Signaling molecules and interaction;Signal transduction	K04295;K04295
ENSG00000164330	186	126	115	0	0	0	0	1.89	1.73	1.43	0	0	0	0	1.68333	0.001	-10.7171	9.51e-20	1.25e-18	EBF1	-	-	-
ENSG00000081665	12	3	4	182	103	222	124	0.22	0.05	0.07	3.27	2.05	4.32	2.64	0.113333	3.07	4.75959	9.88e-20	1.3e-18	ZNF506	Human Diseases	Infectious diseases	K09228
ENSG00000167536	457	378	288	83	55	95	111	12.18	12.77	9.22	2	2.11	2.39	3	11.39	2.375	-2.26177	1.05e-19	1.38e-18	DHRS13	-	-	-
ENSG00000131470	661	513	480	203	109	123	185	26.32	27.38	23.8	7.8	6.42	4.6	8.36	25.8333	6.795	-1.92669	1.1e-19	1.45e-18	PSMC3IP	-	-	-
ENSG00000168702	156	132	116	0	0	0	0	0.84	0.56	0.67	0	0	0	0	0.69	0.001	-9.43045	1.11e-19	1.46e-18	LRP1B	-	-	-
ENSG00000101224	2083	1619	2086	8382	5755	8903	5649	35.64	34.82	43.53	127.67	124.9	140.72	94.94	37.9967	122.058	1.68362	1.32e-19	1.74e-18	CDC25B	Environmental Information Processing;Human Diseases;Cellular Processes;Organismal Systems	Signal transduction;Cancers;Cell growth and death;Endocrine system	K05866;K05866;K05866;K05866
ENSG00000243279	510	401	358	144	109	185	140	21.16	20.95	17.89	5.52	6.04	7.32	5.84	20	6.18	-1.69432	1.38e-19	1.82e-18	PRAF2	-	-	-
ENSG00000154227	0	0	0	525	502	1064	304	0	0	0	11.1	14.64	22.21	8	0.001	13.9875	13.7719	1.39e-19	1.83e-18	CERS3	Metabolism;Environmental Information Processing;Metabolism	Global and overview maps;Signal transduction;Lipid metabolism	K04710;K04710;K04710
ENSG00000237190	715	546	564	327	219	256	299	30.31	29.22	28.56	12.57	12.09	10.29	12.62	29.3633	11.8925	-1.30396	1.42e-19	1.87e-18	CDKN2AIPNL	-	-	-
ENSG00000145817	1796	1491	1383	1028	633	935	799	35.52	38.07	33.66	16.67	16.05	16.49	16.05	35.75	16.315	-1.13174	1.46e-19	1.92e-18	YIPF5	-	-	-
ENSG00000125812	342	248	236	936	614	872	746	3.66	3.37	3.02	9.18	8.64	8.92	7.95	3.35	8.6725	1.37229	1.5e-19	1.97e-18	GZF1	-	-	-
ENSG00000197971	489	342	223	2055	1379	1873	1674	6.75	5.1	3.14	24.38	21.73	19.61	20.81	4.99667	21.6325	2.11416	1.69e-19	2.22e-18	MBP	-	-	-
ENSG00000112276	198	169	99	0	0	0	0	2.59	2.11	1.46	0	0	0	0	2.05333	0.001	-11.0038	1.73e-19	2.26e-18	BVES	Cellular Processes	Cellular community - eukaryotes	K21108
ENSG00000141622	598	332	217	56	49	45	47	4.63	3.8	2.01	0.75	1.02	0.82	0.56	3.48	0.7875	-2.14374	1.78e-19	2.32e-18	RNF165	-	-	-
ENSG00000095203	96	74	85	502	331	615	351	1.24	1.2	1.31	5.84	5.51	7.51	4.51	1.25	5.8425	2.22466	1.84e-19	2.4e-18	EPB41L4B	Cellular Processes	Cellular community - eukaryotes	K21111
ENSG00000164305	283	252	300	984	611	908	815	5.64	6.37	9	18.82	16.08	18.05	16.86	7.00333	17.4525	1.31732	1.87e-19	2.44e-18	CASP3	Human Diseases;Human Diseases;Human Diseases;Human Diseases;Environmental Information Processing;Human Diseases;Human Diseases;Human Diseases;Human Diseases;Human Diseases;Human Diseases;Human Diseases;Human Diseases;Human Diseases;Human Diseases;Organismal Systems;Human Diseases;Human Diseases;Human Diseases;Human Diseases;Human Diseases;Human Diseases;Human Diseases;Human Diseases;Cellular Proc…	Infectious diseases;Cancers;Neurodegenerative diseases;Infectious diseases;Signal transduction;Neurodegenerative diseases;Infectious diseases;Infectious diseases;Infectious diseases;Infectious diseases;Infectious disease: viral;Infectious diseases;Cancers;Cancers;Infectious diseases;Immune system;Infectious diseases;Infectious diseases;Cancers;Infectious diseases;Endocrine and metabolic diseases;…	K02187;K02187;K02187;K02187;K02187;K02187;K02187;K02187;K02187;K02187;K02187;K02187;K02187;K02187;K02187;K02187;K02187;K02187;K02187;K02187;K02187;K02187;K02187;K02187;K02187;K02187;K02187;K02187;K02187;K02187;K02187;K02187;K02187;K02187;K02187;K02187;K02187;K02187;K02187;K02187
ENSG00000156599	2494	1967	2075	6174	4562	7134	5397	29.46	28.88	30.17	66.67	70.87	80.9	65.66	29.5033	71.025	1.26745	1.97e-19	2.57e-18	ZDHHC5	-	-	-
ENSG00000165029	137	137	91	9	5	9	1	0.68	0.99	0.54	0.04	0.03	0.04	0	0.736667	0.0275	-4.74351	1.97e-19	2.57e-18	ABCA1	Organismal Systems;Environmental Information Processing;Organismal Systems	Digestive system;Membrane transport;Digestive system	K05641;K05641;K05641
ENSG00000167754	0	1	0	705	547	997	876	0	0.05	0	23.33	25.69	34.97	31.74	0.0166667	28.9325	10.7615	2.04e-19	2.65e-18	KLK5	-	-	-
ENSG00000092068	1	0	1	999	735	1864	357	0.04	0	0.04	14.95	15.62	29.44	6.58	0.0266667	16.6475	9.28605	2.09e-19	2.72e-18	SLC7A8	Organismal Systems	Digestive system	K13781
ENSG00000132718	319	261	63	4	1	3	5	3.18	3.29	0.75	0.04	0.01	0.03	0.05	2.40667	0.0325	-6.21045	2.12e-19	2.76e-18	SYT11	-	-	-
ENSG00000145687	348	261	189	7	4	21	2	12.5	12.36	8.17	0.32	0.21	0.74	0.04	11.01	0.3275	-5.07118	2.23e-19	2.9e-18	SSBP2	-	-	-
ENSG00000121966	6188	4347	3964	5	7	0	0	191.04	169.11	146.75	0.14	0.28	0	0	168.967	0.105	-10.6521	2.28e-19	2.95e-18	CXCR4	Human Diseases;Environmental Information Processing;Environmental Information Processing;Cellular Processes;Human Diseases;Human Diseases;Cellular Processes;Organismal Systems;Organismal Systems;Organismal Systems;Organismal Systems;Environmental Information Processing	Cancers;Signaling molecules and interaction;Signal transduction;Transport and catabolism;Infectious diseases;Infectious disease: viral;Cell motility;Immune system;Development;Immune system;Immune system;Signaling molecules and interaction	K04189;K04189;K04189;K04189;K04189;K04189;K04189;K04189;K04189;K04189;K04189;K04189
ENSG00000169919	1463	1076	967	587	369	601	478	34.89	32.36	28.11	12.67	11.48	13.52	11.62	31.7867	12.3225	-1.36713	2.45e-19	3.18e-18	GUSB	Metabolism;Cellular Processes;Metabolism;Metabolism;Metabolism;Metabolism	Global and overview maps;Transport and catabolism;Xenobiotics biodegradation and metabolism;Metabolism of cofactors and vitamins;Carbohydrate metabolism;Glycan biosynthesis and metabolism	K01195;K01195;K01195;K01195;K01195;K01195
ENSG00000154734	1477	1071	1073	163	61	40	142	18.6	16.83	15.78	1.89	1.08	0.47	1.84	17.07	1.32	-3.69285	2.59e-19	3.36e-18	ADAMTS1	-	-	-
ENSG00000070718	348	259	229	1026	755	860	908	5.86	5.17	4.73	15.95	17.74	13.4	17.26	5.25333	16.0875	1.61464	2.64e-19	3.42e-18	AP3M2	Cellular Processes	Transport and catabolism	K12398
ENSG00000065054	966	783	1114	166	127	288	137	37.34	38.41	52.45	5.23	5.69	9.33	4.48	42.7333	6.1825	-2.7891	2.73e-19	3.53e-18	SLC9A3R2	Organismal Systems	Excretory system	K13358
ENSG00000186081	193	89	1	169160	148307	297243	108801	4.76	2.61	0.07	3600.01	4542.38	6690.79	2528.95	2.48	4340.53	10.7733	2.74e-19	3.54e-18	KRT5	-	-	-
ENSG00000138430	1548	1206	1485	4257	2812	3690	3998	47.53	46.97	55.27	120.1	112.22	107.3	124.47	49.9233	116.022	1.21662	2.77e-19	3.58e-18	OLA1	-	-	-
ENSG00000103241	272	178	161	0	0	0	1	3.99	3.3	2.83	0	0	0	0.01	3.37333	0.0025	-10.398	2.81e-19	3.62e-18	FOXF1	-	-	-
ENSG00000130517	321	242	127	6	4	19	4	6.69	5.2	2.69	0.04	0.06	0.41	0.17	4.86	0.17	-4.83735	2.82e-19	3.63e-18	PGPEP1	-	-	-
ENSG00000151376	161	140	191	2	12	10	8	6.19	6.63	7.7	0.04	0.39	0.23	0.24	6.84	0.225	-4.926	2.87e-19	3.69e-18	ME3	Metabolism;Metabolism;Organismal Systems;Metabolism	Global and overview maps;Global and overview maps;Endocrine system;Carbohydrate metabolism	K00029;K00029;K00029;K00029
ENSG00000078747	1545	1310	1368	4530	2586	4054	4120	19.53	18.39	19.07	54.22	45.12	50.33	57.62	18.9967	51.8225	1.44783	2.9e-19	3.73e-18	ITCH	Cellular Processes;Human Diseases;Genetic Information Processing;Environmental Information Processing	Transport and catabolism;Endocrine and metabolic diseases;Folding, sorting and degradation;Signal transduction	K05632;K05632;K05632;K05632
ENSG00000133107	135	130	114	0	0	0	0	2.15	2.31	1.99	0	0	0	0	2.15	0.001	-11.0701	2.96e-19	3.81e-18	TRPC4	Organismal Systems;Organismal Systems	Development;Endocrine system	K04967;K04967
ENSG00000167767	6112	5062	6001	1480	1050	1213	2076	81.42	85.14	95.76	17.79	18.11	15.31	27.56	87.44	19.6925	-2.15065	3e-19	3.85e-18	KRT80	-	-	-
ENSG00000109790	1438	1288	1553	662	417	624	418	23.9	26.98	30.25	9.78	8.58	9.19	6.26	27.0433	8.4525	-1.67782	3.09e-19	3.97e-18	KLHL5	-	-	-
ENSG00000078269	2503	1923	2338	1223	904	1031	1196	21.52	23.65	27.43	9.72	10.19	7.77	12.1	24.2	9.945	-1.28296	3.14e-19	4.03e-18	SYNJ2	Metabolism;Environmental Information Processing;Metabolism	Global and overview maps;Signal transduction;Carbohydrate metabolism	K20279;K20279;K20279
ENSG00000182621	189	176	230	0	0	0	1	2.14	2.23	2.95	0	0	0	0.02	2.44	0.005	-8.93074	3.19e-19	4.09e-18	PLCB1	Metabolism;Human Diseases;Human Diseases;Human Diseases;Environmental Information Processing;Human Diseases;Human Diseases;Environmental Information Processing;Environmental Information Processing;Organismal Systems;Organismal Systems;Human Diseases;Environmental Information Processing;Environmental Information Processing;Human Diseases;Organismal Systems;Organismal Systems;Organismal Systems;Env…	Global and overview maps;Cancers;Neurodegenerative diseases;Neurodegenerative diseases;Signal transduction;Infectious diseases;Infectious diseases;Signal transduction;Signal transduction;Immune system;Immune system;Infectious diseases;Signal transduction;Signal transduction;Endocrine and metabolic diseases;Endocrine system;Nervous system;Circulatory system;Signal transduction;Endocrine system;Ner…	K05858;K05858;K05858;K05858;K05858;K05858;K05858;K05858;K05858;K05858;K05858;K05858;K05858;K05858;K05858;K05858;K05858;K05858;K05858;K05858;K05858;K05858;K05858;K05858;K05858;K05858;K05858;K05858;K05858;K05858;K05858;K05858;K05858;K05858;K05858;K05858;K05858;K05858;K05858;K05858;K05858;K05858;K05858;K05858;K05858;K05858;K05858;K05858;K05858;K05858;K05858;K05858;K05858;K05858;K05858;K05858
ENSG00000197766	310	227	129	8	9	25	9	13.45	12.92	6.7	0.31	0.69	1.36	0.57	11.0233	0.7325	-3.91159	3.34e-19	4.29e-18	CFD	Human Diseases;Organismal Systems	Infectious diseases;Immune system	K01334;K01334
ENSG00000133135	0	0	0	448	255	539	346	0	0	0	7.45	6.09	9.42	6.36	0.001	7.33	12.8396	3.4e-19	4.35e-18	RNF128	-	-	-
ENSG00000198825	152	133	138	744	420	620	454	1.89	1.85	1.8	8.14	5.84	6.76	5.26	1.84667	6.5	1.81552	3.4e-19	4.35e-18	INPP5F	Metabolism;Environmental Information Processing;Metabolism	Global and overview maps;Signal transduction;Carbohydrate metabolism	K21798;K21798;K21798
ENSG00000169884	234	118	199	10	8	1	12	5.48	3.43	5.59	0.23	0.3	0.03	0.32	4.83333	0.22	-4.45744	3.67e-19	4.69e-18	WNT10B	Human Diseases;Human Diseases;Human Diseases;Human Diseases;Human Diseases;Environmental Information Processing;Environmental Information Processing;Human Diseases;Environmental Information Processing;Human Diseases;Human Diseases;Cellular Processes;Organismal Systems;Human Diseases	Cancers;Neurodegenerative diseases;Infectious diseases;Cancers;Cancers;Signal transduction;Signal transduction;Endocrine and metabolic diseases;Signal transduction;Cancers;Cancers;Cellular community - eukaryotes;Endocrine system;Cancers	K01357;K01357;K01357;K01357;K01357;K01357;K01357;K01357;K01357;K01357;K01357;K01357;K01357;K01357
ENSG00000100842	3	0	0	490	433	1042	225	0.06	0	0	8.58	10.88	19.16	4.35	0.02	10.7425	9.06911	3.67e-19	4.69e-18	EFS	-	-	-
ENSG00000124216	194	169	197	0	0	0	1	5.88	6.47	7.15	0	0	0	0.03	6.5	0.0075	-9.75933	3.68e-19	4.7e-18	SNAI1	Cellular Processes	Cellular community - eukaryotes	K05707
ENSG00000048052	19	19	11	253	115	225	315	0.54	0.25	0.27	3.4	2.08	3.15	4.57	0.353333	3.3	3.22336	3.72e-19	4.74e-18	HDAC9	Human Diseases;Human Diseases	Cancers;Substance dependence	K11409;K11409
ENSG00000129455	0	0	0	355	420	1020	384	0	0	0	21.19	36.41	56.84	25.04	0.001	34.87	15.0897	4.13e-19	5.26e-18	KLK8	-	-	-
ENSG00000171840	311	244	208	0	2	0	0	21.9	21.51	17.7	0	0.15	0	0	20.37	0.0375	-9.08534	4.37e-19	5.56e-18	NINJ2	-	-	-
ENSG00000104635	6162	4632	5600	2546	1637	2544	2823	69.53	66.78	74.82	25.45	24.17	27.3	31.34	70.3767	27.065	-1.37867	4.63e-19	5.89e-18	SLC39A14	Cellular Processes	Cell growth and death	K14720
ENSG00000172159	155	112	120	10	4	12	1	1.56	1.39	1.41	0.13	0.15	0.12	0.01	1.45333	0.1025	-3.82567	4.67e-19	5.94e-18	FRMD3	-	-	-
ENSG00000154188	133	114	83	0	1	3	1	1.6	1.95	1.35	0	0.02	0.1	0.03	1.63333	0.0375	-5.44478	4.82e-19	6.12e-18	ANGPT1	Environmental Information Processing;Environmental Information Processing;Environmental Information Processing;Environmental Information Processing;Human Diseases;Environmental Information Processing	Signal transduction;Signal transduction;Signal transduction;Signal transduction;Immune diseases;Signal transduction	K05465;K05465;K05465;K05465;K05465;K05465
ENSG00000286231	191	207	170	0	0	1	0	6.5	8.91	6.95	0	0	0.03	0	7.45333	0.0075	-9.95678	4.92e-19	6.25e-18	-	-	-	-
ENSG00000235106	1190	1013	836	488	369	507	473	18.17	19.79	16.92	6.89	7.64	7.7	7.98	18.2933	7.5525	-1.27629	4.96e-19	6.3e-18	BRD3OS	-	-	-
ENSG00000176641	0	1	0	1268	1079	2626	399	0	0.01	0	8.68	8.26	19.28	2.69	0.00333333	9.7275	11.5109	5.17e-19	6.55e-18	RNF152	Environmental Information Processing	Signal transduction	K15705
ENSG00000158528	131	106	123	0	0	0	0	0.9	1.09	1.06	0	0	0	0	1.01667	0.001	-9.98963	5.21e-19	6.6e-18	PPP1R9A	-	-	-
ENSG00000166825	401	333	726	16	1	3	0	5.66	5.93	12.85	0.2	0.02	0.04	0	8.14667	0.065	-6.96963	5.22e-19	6.61e-18	ANPEP	Metabolism;Organismal Systems;Metabolism;Organismal Systems	Global and overview maps;Immune system;Metabolism of other amino acids;Endocrine system	K11140;K11140;K11140;K11140
ENSG00000163930	2737	2143	2401	1315	984	1287	1422	40.28	45.72	42.63	19.19	18.93	18.29	22.88	42.8767	19.8225	-1.11305	5.41e-19	6.84e-18	BAP1	-	-	-
ENSG00000128340	164	146	110	1255	776	803	1667	5.81	6.47	4.68	40.65	36.28	27.12	58.96	5.65333	40.7525	2.84971	5.51e-19	6.96e-18	RAC2	Human Diseases;Environmental Information Processing;Environmental Information Processing;Human Diseases;Environmental Information Processing;Human Diseases;Environmental Information Processing;Cellular Processes;Cellular Processes;Organismal Systems;Organismal Systems;Organismal Systems;Organismal Systems;Environmental Information Processing;Organismal Systems;Human Diseases;Organismal Systems;Hu…	Cancers;Signal transduction;Signal transduction;Infectious diseases;Signal transduction;Infectious disease: viral;Signal transduction;Cell motility;Cellular community - eukaryotes;Immune system;Immune system;Development;Immune system;Signal transduction;Immune system;Cardiovascular diseases;Immune system;Cardiovascular diseases;Infectious disease: bacterial;Signal transduction;Immune system;Cance…	K07860;K07860;K07860;K07860;K07860;K07860;K07860;K07860;K07860;K07860;K07860;K07860;K07860;K07860;K07860;K07860;K07860;K07860;K07860;K07860;K07860;K07860;K07860;K07860;K07860;K07860
ENSG00000119865	151	100	195	3	0	0	1	4.16	3.47	6.41	0.08	0	0	0.03	4.68	0.0275	-7.41093	5.52e-19	6.97e-18	CNRIP1	-	-	-
ENSG00000114270	30710	17435	13372	1989	1944	4301	1800	173.84	129.25	90.53	10.04	14.97	23.17	11.47	131.207	14.9125	-3.13725	5.58e-19	7.04e-18	COL7A1	Organismal Systems	Digestive system	K16628
ENSG00000170917	207	191	124	28	28	35	29	11.12	12.92	7.93	1.05	1.54	1.39	1.28	10.6567	1.315	-3.01862	5.75e-19	7.25e-18	NUDT6	-	-	-
ENSG00000141338	128	132	109	0	0	1	3	1.23	1.62	1.32	0	0	0.01	0.03	1.39	0.01	-7.11894	5.8e-19	7.31e-18	ABCA8	Environmental Information Processing	Membrane transport	K05650
ENSG00000169908	8328	6699	9965	2966	2499	3113	2254	277.56	283.07	399.59	90.27	108.32	99.17	76.04	320.073	93.45	-1.77614	6.16e-19	7.76e-18	TM4SF1	-	-	-
ENSG00000168036	12053	9879	9052	5661	4168	4603	5442	207.01	210.87	192.03	88.06	93.24	75.44	93.91	203.303	87.6625	-1.2136	6.25e-19	7.87e-18	CTNNB1	Human Diseases;Human Diseases;Human Diseases;Human Diseases;Environmental Information Processing;Human Diseases;Human Diseases;Cellular Processes;Human Diseases;Human Diseases;Environmental Information Processing;Human Diseases;Human Diseases;Environmental Information Processing;Human Diseases;Human Diseases;Cellular Processes;Human Diseases;Organismal Systems;Organismal Systems;Human Diseases;Or…	Cancers;Neurodegenerative diseases;Infectious diseases;Infectious diseases;Signal transduction;Infectious diseases;Cancers;Cellular community - eukaryotes;Infectious diseases;Cancers;Signal transduction;Endocrine and metabolic diseases;Infectious diseases;Signal transduction;Cancers;Cancers;Cellular community - eukaryotes;Cardiovascular diseases;Endocrine system;Immune system;Cancers;Endocrine sy…	K02105;K02105;K02105;K02105;K02105;K02105;K02105;K02105;K02105;K02105;K02105;K02105;K02105;K02105;K02105;K02105;K02105;K02105;K02105;K02105;K02105;K02105;K02105;K02105;K02105;K02105;K02105;K02105;K02105
ENSG00000109738	133	104	117	0	0	0	0	3.34	3.5	3.86	0	0	0	0	3.56667	0.001	-11.8004	6.39e-19	8.03e-18	GLRB	Environmental Information Processing	Signaling molecules and interaction	K05196
ENSG00000119686	112	80	74	10	8	13	10	1.59	1.69	1.34	0.32	0.3	0.24	0.34	1.54	0.3	-2.3599	6.91e-19	8.68e-18	FLVCR2	-	-	-
ENSG00000214063	757	569	653	55	47	27	104	31.84	30.31	32.75	2.25	2.85	1.31	5.81	31.6333	3.055	-3.3722	7.03e-19	8.83e-18	TSPAN4	-	-	-
ENSG00000172197	169	125	127	1103	848	1835	731	2.02	1.88	1.82	11.88	13.13	20.77	8.7	1.90667	13.62	2.8366	7.31e-19	9.17e-18	MBOAT1	Metabolism;Metabolism;Metabolism	Global and overview maps;Lipid metabolism;Lipid metabolism	K13517;K13517;K13517
ENSG00000185924	3	0	1	211	216	375	163	0.04	0	0.02	2.72	4	5.08	2.32	0.02	3.53	7.46352	7.57e-19	9.5e-18	RTN4RL1	-	-	-
ENSG00000107485	4	7	2	179	121	242	100	0.14	0.29	0.05	2.86	2.83	4.03	1.9	0.16	2.905	4.18239	7.76e-19	9.72e-18	GATA3	Organismal Systems;Organismal Systems;Organismal Systems;Human Diseases	Immune system;Endocrine system;Immune system;Immune diseases	K17895;K17895;K17895;K17895
ENSG00000110442	1435	1249	1189	620	461	538	668	54.47	62.02	57.24	21.83	24.64	20.99	27.48	57.91	23.735	-1.2868	7.88e-19	9.86e-18	COMMD9	-	-	-
ENSG00000125826	469	385	335	1678	1293	2566	1778	15.53	15.31	13.66	50.81	54.67	78.29	62.1	14.8333	61.4675	2.05098	7.93e-19	9.92e-18	RBCK1	Human Diseases;Organismal Systems;Cellular Processes	Infectious diseases;Immune system;Cell growth and death	K10630;K10630;K10630
ENSG00000167232	25	16	17	221	98	219	167	0.4	0.28	0.39	2.6	1.69	2.64	1.91	0.356667	2.21	2.6314	8.08e-19	1.01e-17	ZNF91	Human Diseases	Infectious diseases	K09228
ENSG00000090054	1291	966	1241	3329	2213	3151	2967	25.09	23.79	29.38	57.65	54.4	57.55	56.5	26.0867	56.525	1.11558	8.18e-19	1.02e-17	SPTLC1	Metabolism;Environmental Information Processing;Metabolism	Global and overview maps;Signal transduction;Lipid metabolism	K00654;K00654;K00654
ENSG00000188372	173	141	132	25	9	29	12	6.02	6.31	5.61	0.84	0.41	0.97	0.42	5.98	0.66	-3.17961	8.65e-19	1.08e-17	ZP3	-	-	-
ENSG00000012211	260	211	218	910	652	940	638	6.36	6.11	6.18	18.1	17.68	18.65	14.2	6.21667	17.1575	1.46463	9.15e-19	1.14e-17	PRICKLE3	Environmental Information Processing	Signal transduction	K04511
ENSG00000241484	1	1	0	516	373	494	411	0.03	0.04	0	14.8	15.65	15.25	13.5	0.0233333	14.8	9.30899	9.19e-19	1.15e-17	ARHGAP8	-	-	-
ENSG00000168291	2082	1781	1621	1061	709	773	862	71.38	77.09	66.55	32.83	31.48	25.12	29.48	71.6733	29.7275	-1.26964	9.29e-19	1.16e-17	PDHB	Metabolism;Metabolism;Environmental Information Processing;Organismal Systems;Human Diseases;Metabolism;Metabolism;Metabolism	Global and overview maps;Global and overview maps;Signal transduction;Endocrine system;Cancers;Carbohydrate metabolism;Carbohydrate metabolism;Carbohydrate metabolism	K00162;K00162;K00162;K00162;K00162;K00162;K00162;K00162
ENSG00000184785	128	100	118	0	0	0	0	4.46	4.4	4.92	0	0	0	0	4.59333	0.001	-12.1653	9.7e-19	1.21e-17	SMIM10	-	-	-
ENSG00000163344	358	321	307	160	115	146	150	18.46	20.9	18.96	7.44	7.68	7.14	7.71	19.44	7.4925	-1.37551	9.73e-19	1.21e-17	PMVK	Metabolism;Cellular Processes;Metabolism	Global and overview maps;Transport and catabolism;Metabolism of terpenoids and polyketides	K13273;K13273;K13273
ENSG00000139318	62	61	26	1520	884	651	2967	1.3	1.61	0.57	37.03	28.74	15.85	79.83	1.16	40.3625	5.12082	9.75e-19	1.21e-17	DUSP6	Environmental Information Processing;Human Diseases;Human Diseases	Signal transduction;Cancers;Cancers	K21946;K21946;K21946
ENSG00000143473	239	210	245	0	1	1	0	1.59	1.72	2.08	0	0.02	0.01	0	1.79667	0.0075	-7.90422	9.88e-19	1.23e-17	KCNH1	-	-	-
ENSG00000168398	101	43	20	903	802	1195	665	1.24	0.7	0.31	9.66	12.71	14.13	7.81	0.75	11.0775	3.8846	1e-18	1.24e-17	BDKRB2	Human Diseases;Environmental Information Processing;Environmental Information Processing;Cellular Processes;Environmental Information Processing;Environmental Information Processing;Human Diseases;Organismal Systems;Organismal Systems;Organismal Systems	Cancers;Signaling molecules and interaction;Signal transduction;Cell motility;Signal transduction;Signal transduction;Infectious diseases;Sensory system;Immune system;Excretory system	K03916;K03916;K03916;K03916;K03916;K03916;K03916;K03916;K03916;K03916
ENSG00000033030	463	331	392	1254	778	1253	1039	7.79	6.42	7.48	16.57	15.52	18.72	13.9	7.23	16.1775	1.16192	1e-18	1.24e-17	ZCCHC8	-	-	-
ENSG00000196562	956	715	656	2763	2167	3661	3452	13.11	12.77	13.05	42.18	46.72	62.29	57.34	12.9767	52.1325	2.00626	1.03e-18	1.27e-17	SULF2	-	-	-
ENSG00000151090	125	99	83	537	351	653	411	1.68	3.29	1.15	4.71	6.32	7.17	4.85	2.04	5.7625	1.49813	1.07e-18	1.33e-17	THRB	Environmental Information Processing;Organismal Systems	Signaling molecules and interaction;Endocrine system	K08362;K08362
ENSG00000183597	237	198	201	685	588	703	619	5.67	7.45	5.53	16.83	18.82	21.82	15.28	6.21667	18.1875	1.54873	1.09e-18	1.35e-17	TANGO2	-	-	-
ENSG00000156140	309	206	199	0	1	0	1	2.69	2.2	1.99	0	0.01	0	0.01	2.29333	0.005	-8.8413	1.13e-18	1.39e-17	ADAMTS3	-	-	-
ENSG00000134121	269	229	129	0	1	0	0	3.74	5.22	1.78	0	0.02	0	0	3.58	0.005	-9.48382	1.17e-18	1.44e-17	CHL1	-	-	-
ENSG00000112812	16	13	11	223	176	483	173	0.42	0.44	0.36	5.12	5.64	11.14	4.32	0.406667	6.555	4.01068	1.19e-18	1.47e-17	PRSS16	-	-	-
ENSG00000100077	114	85	88	9	8	17	9	1.06	1.06	1.25	0.1	0.1	0.11	0.12	1.12333	0.1075	-3.38538	1.23e-18	1.52e-17	GRK3	Organismal Systems;Cellular Processes;Organismal Systems;Organismal Systems;Human Diseases;Environmental Information Processing	Sensory system;Transport and catabolism;Immune system;Nervous system;Substance dependence;Signal transduction	K00910;K00910;K00910;K00910;K00910;K00910
ENSG00000183496	127	110	75	4	6	2	8	1.89	2.08	1.33	0.04	0.1	0.03	0.12	1.76667	0.0725	-4.60691	1.31e-18	1.61e-17	MEX3B	-	-	-
ENSG00000186111	2076	1765	1238	707	517	597	592	24.94	26.06	17.51	7.42	7.57	6.27	6.88	22.8367	7.035	-1.69873	1.35e-18	1.66e-17	PIP5K1C	Metabolism;Cellular Processes;Environmental Information Processing;Cellular Processes;Organismal Systems;Human Diseases;Human Diseases;Environmental Information Processing;Metabolism	Global and overview maps;Transport and catabolism;Signal transduction;Cell motility;Immune system;Infectious disease: bacterial;Cancers;Signal transduction;Carbohydrate metabolism	K00889;K00889;K00889;K00889;K00889;K00889;K00889;K00889;K00889
ENSG00000113430	0	0	0	477	426	1039	238	0	0	0	9.4	12.64	22.82	5.34	0.001	12.55	13.6154	1.37e-18	1.68e-17	IRX4	-	-	-
ENSG00000157111	2	3	2	298	175	127	577	0.08	0.16	0.1	11.16	9.41	5	23.86	0.113333	12.3575	6.76867	1.45e-18	1.78e-17	TMEM171	-	-	-
ENSG00000064547	44	34	18	273	247	266	218	2.2	1.78	0.88	8.6	11.03	9.25	7.25	1.62	9.0325	2.47913	1.53e-18	1.88e-17	LPAR2	Human Diseases;Environmental Information Processing;Environmental Information Processing;Human Diseases;Environmental Information Processing;Environmental Information Processing;Cellular Processes	Cancers;Signal transduction;Signaling molecules and interaction;Infectious diseases;Signal transduction;Signal transduction;Cell motility	K04291;K04291;K04291;K04291;K04291;K04291;K04291
ENSG00000170915	184	141	84	4	1	0	0	2.02	1.95	1.1	0.04	0.01	0	0	1.69	0.0125	-7.07895	1.56e-18	1.92e-17	PAQR8	-	-	-
ENSG00000102738	200	181	240	1037	645	741	828	6.95	7.95	9.99	32.53	29.06	24.42	28.69	8.29667	28.675	1.78919	1.59e-18	1.95e-17	MRPS31	-	-	-
ENSG00000128595	19457	14402	12382	3848	2524	2027	4218	341.39	315.33	254.7	62.78	58.6	33.02	74.98	303.807	57.345	-2.40541	1.63e-18	2e-17	CALU	-	-	-
ENSG00000140323	26	33	17	637	561	1458	286	0.11	0.17	0.08	2.35	2.98	5.66	1.17	0.12	3.04	4.66297	1.64e-18	2.01e-17	DISP2	-	-	-
ENSG00000015133	281	222	305	66	26	31	56	2.39	2.36	3.04	0.52	0.23	0.27	0.44	2.59667	0.365	-2.83069	1.73e-18	2.11e-17	CCDC88C	-	-	-
ENSG00000149179	1051	935	738	313	233	401	257	33.77	38.43	28.11	9.64	10.43	12.48	8.89	33.4367	10.36	-1.69041	1.73e-18	2.11e-17	C11orf49	-	-	-
ENSG00000137975	1	5	0	3264	2590	8413	679	0.01	0.08	0	38.66	44.06	104.7	8.89	0.03	49.0775	10.6759	1.75e-18	2.13e-17	CLCA2	Organismal Systems;Organismal Systems	Digestive system;Endocrine system	K05028;K05028
ENSG00000082014	291	184	162	15	10	37	20	7.55	6.22	5.44	0.36	0.34	0.92	0.53	6.40333	0.5375	-3.57449	1.76e-18	2.15e-17	SMARCD3	Organismal Systems;Human Diseases	Environmental adaptation;Cancers	K11650;K11650
ENSG00000174343	139	156	90	0	0	0	0	3.16	4.48	2.45	0	0	0	0	3.36333	0.001	-11.7157	2.01e-18	2.45e-17	CHRNA9	Environmental Information Processing	Signaling molecules and interaction	K04810
ENSG00000122691	149	103	92	0	0	0	0	4.9	4.12	4.06	0	0	0	0	4.36	0.001	-12.0901	2.37e-18	2.88e-17	TWIST1	Human Diseases	Cancers	K09069
ENSG00000173950	958	709	823	524	361	449	470	18.39	17.08	19.17	9	8.9	8.15	9.04	18.2133	8.7725	-1.05394	2.52e-18	3.07e-17	XXYLT1	Metabolism	Glycan biosynthesis and metabolism	K23800
ENSG00000120217	14	12	11	123	110	210	187	0.2	0.22	0.19	1.58	2.03	2.83	2.65	0.203333	2.2725	3.48236	2.55e-18	3.11e-17	CD274	Environmental Information Processing;Human Diseases	Signaling molecules and interaction;Cancer: overview	K06745;K06745
ENSG00000175854	597	558	524	286	213	289	285	38.89	46.37	42	16.9	18.16	18.15	18.76	42.42	17.9925	-1.23735	2.67e-18	3.25e-17	SWI5	-	-	-
ENSG00000143155	882	747	765	2627	1893	2718	1925	15.2	16.26	15.79	43.44	44.37	44.4	38.33	15.75	42.635	1.43669	2.7e-18	3.28e-17	TIPRL	-	-	-
ENSG00000144036	487	392	440	2331	1516	3239	1698	4.48	4.33	4.61	19.13	17.39	27	14.8	4.47333	19.58	2.12996	2.72e-18	3.3e-17	EXOC6B	-	-	-
ENSG00000155304	1433	1316	1366	598	294	623	513	18.77	21.76	21.43	7.07	4.99	7.73	6.7	20.6533	6.6225	-1.64093	2.75e-18	3.34e-17	HSPA13	-	-	-
ENSG00000124249	144	134	85	0	0	0	0	2.97	3.47	2.1	0	0	0	0	2.84667	0.001	-11.4751	2.78e-18	3.38e-17	KCNK15	-	-	-
ENSG00000134153	2341	1991	1907	848	611	682	977	114.29	121.98	110.66	37.18	38.84	31.35	47.29	115.643	38.665	-1.58058	2.86e-18	3.47e-17	EMC7	-	-	-
ENSG00000077063	128	107	92	0	0	0	0	1.89	1.49	0.99	0	0	0	0	1.45667	0.001	-10.5085	2.98e-18	3.61e-17	CTTNBP2	-	-	-
ENSG00000145592	10162	8215	7082	4175	3064	4169	4522	487.99	516.89	434.27	182.17	196.33	200.87	220.66	479.717	200.007	-1.26213	3.06e-18	3.7e-17	RPL37	Genetic Information Processing	Translation	K02922
ENSG00000171303	301	247	101	0	0	2	1	2.92	3.94	1.6	0	0	0.02	0.01	2.82	0.0075	-8.55459	3.1e-18	3.74e-17	KCNK3	Human Diseases;Organismal Systems;Organismal Systems	Endocrine and metabolic diseases;Endocrine system;Endocrine system	K04914;K04914;K04914
ENSG00000213923	4674	3293	2855	1375	911	1002	1437	111.04	103.31	86.62	34.81	34.04	25	41.16	100.323	33.7525	-1.57159	3.16e-18	3.82e-17	CSNK1E	Human Diseases;Environmental Information Processing;Environmental Information Processing;Environmental Information Processing;Environmental Information Processing;Organismal Systems;Environmental Information Processing	Neurodegenerative diseases;Signal transduction;Signal transduction;Signal transduction;Signal transduction;Environmental adaptation;Signal transduction	K08960;K08960;K08960;K08960;K08960;K08960;K08960
ENSG00000172915	199	190	192	33	9	19	7	1.06	1.38	1.5	0.14	0.1	0.11	0.03	1.31333	0.095	-3.78916	3.32e-18	4.01e-17	NBEA	-	-	-
ENSG00000136155	4	6	0	549	432	1690	160	0.07	0.13	0	8.09	9.16	26.25	2.6	0.0666667	11.525	7.43359	3.41e-18	4.12e-17	SCEL	-	-	-
ENSG00000169499	4519	3366	2681	1537	1150	1346	1085	53.8	49.99	38.01	15.52	15.37	13.85	11.03	47.2667	13.9425	-1.76133	3.56e-18	4.28e-17	PLEKHA2	-	-	-
ENSG00000075975	1161	908	968	541	354	583	550	20.6	21.03	21.46	8.63	8.78	9.67	10.27	21.03	9.3375	-1.17134	3.75e-18	4.51e-17	MKRN2	-	-	-
ENSG00000119946	266	158	129	0	0	1	0	2.41	1.81	1.4	0	0	0.01	0	1.87333	0.0025	-9.54946	3.77e-18	4.54e-17	CNNM1	-	-	-
ENSG00000169435	8	3	3	241	116	330	104	0.08	0.1	0.05	2.27	2.13	3.02	1.23	0.0766667	2.1625	4.81796	4.06e-18	4.88e-17	RASSF6	Environmental Information Processing;Environmental Information Processing	Signal transduction;Signal transduction	K09854;K09854
ENSG00000099814	1155	843	1030	2642	2028	2832	2492	8.9	8.21	9.49	18.37	20.25	20.68	19.14	8.86667	19.61	1.14513	4.28e-18	5.14e-17	CEP170B	-	-	-
ENSG00000079215	322	193	154	2956	1826	1264	1601	6.3	4.62	3.26	39.66	36.95	17.51	25.08	4.72667	29.8	2.65642	4.47e-18	5.36e-17	SLC1A3	Human Diseases;Organismal Systems;Organismal Systems	Neurodegenerative diseases;Nervous system;Nervous system	K05614;K05614;K05614
ENSG00000180535	115	88	147	0	0	0	0	1.83	1.77	2.79	0	0	0	0	2.13	0.001	-11.0566	4.62e-18	5.54e-17	BHLHA15	Human Diseases	Endocrine and metabolic diseases	K08040
ENSG00000079156	288	244	280	7	6	25	28	3.51	3.56	4.13	0.09	0.1	0.31	0.4	3.73333	0.225	-4.05247	4.66e-18	5.58e-17	OSBPL6	-	-	-
ENSG00000103249	2023	1521	1574	1026	698	976	1039	25.11	23.95	23.37	11.57	11.31	11.57	13.04	24.1433	11.8725	-1.024	4.82e-18	5.77e-17	CLCN7	-	-	-
ENSG00000130940	63	50	86	842	754	1320	423	0.71	0.7	1.25	6.86	8.87	10.76	4.07	0.886667	7.64	3.10711	4.89e-18	5.85e-17	CASZ1	-	-	-
ENSG00000158604	2473	1763	1652	1068	800	984	1015	60.67	54.35	48.04	23.03	24.41	21.83	23.82	54.3533	23.2725	-1.22374	5.13e-18	6.14e-17	TMED4	-	-	-
ENSG00000235272	100	114	108	0	0	0	0	2.58	3.74	3.36	0	0	0	0	3.22667	0.001	-11.6558	5.54e-18	6.62e-17	RAMACL	-	-	-
ENSG00000158104	335	267	104	0	1	0	0	12.18	12.28	4.51	0	0.05	0	0	9.65667	0.0125	-9.59345	5.62e-18	6.71e-17	HPD	Metabolism;Metabolism;Metabolism;Metabolism	Global and overview maps;Amino acid metabolism;Amino acid metabolism;Metabolism of cofactors and vitamins	K00457;K00457;K00457;K00457
ENSG00000113811	750	650	595	301	191	197	273	27.78	28.68	26.55	9.37	11	7.4	9.39	27.67	9.29	-1.57457	5.76e-18	6.88e-17	SELENOK	-	-	-
ENSG00000182463	1449	1148	830	12	14	55	2	16.4	18.5	12.52	0.15	0.31	1	0.01	15.8067	0.3675	-5.42665	5.92e-18	7.05e-17	TSHZ2	Environmental Information Processing	Signal transduction	K09236
ENSG00000181523	397	262	286	48	61	76	39	7.86	6.61	6.98	0.94	1.84	1.49	0.79	7.15	1.265	-2.49881	5.99e-18	7.14e-17	SGSH	Metabolism;Cellular Processes;Metabolism	Global and overview maps;Transport and catabolism;Glycan biosynthesis and metabolism	K01565;K01565;K01565
ENSG00000133710	17	14	8	470	561	1734	211	0.24	0.27	0.19	6.37	10.61	23.88	3.22	0.233333	11.02	5.56159	6.16e-18	7.33e-17	SPINK5	-	-	-
ENSG00000072135	642	470	432	209	171	243	188	9.62	9.44	8.35	2.96	3.89	3.38	2.82	9.13667	3.2625	-1.48569	6.2e-18	7.37e-17	PTPN18	-	-	-
ENSG00000117228	733	666	669	309	202	197	275	15.24	17.39	16.79	5.94	5.21	3.8	5.59	16.4733	5.135	-1.6817	6.24e-18	7.42e-17	GBP1	Organismal Systems	Immune system	K20899
ENSG00000134321	4	0	0	268	112	288	169	0.07	0	0	3.62	2.2	4.13	2.59	0.0233333	3.135	7.06993	6.38e-18	7.57e-17	RSAD2	Human Diseases;Human Diseases	Infectious diseases;Infectious diseases	K15045;K15045
ENSG00000109819	194	196	109	0	4	8	1	1.93	2.4	1.26	0	0.06	0.11	0.01	1.86333	0.045	-5.37182	6.65e-18	7.88e-17	PPARGC1A	Human Diseases;Organismal Systems;Organismal Systems;Environmental Information Processing;Environmental Information Processing;Human Diseases;Organismal Systems;Organismal Systems;Organismal Systems	Neurodegenerative diseases;Environmental adaptation;Endocrine system;Signal transduction;Signal transduction;Endocrine and metabolic diseases;Endocrine system;Aging;Endocrine system	K07202;K07202;K07202;K07202;K07202;K07202;K07202;K07202;K07202
ENSG00000135272	604	523	553	237	157	264	159	10.3	9.25	8.42	2.9	2.75	3.47	1.86	9.32333	2.745	-1.76404	6.66e-18	7.9e-17	MDFIC	-	-	-
ENSG00000162878	173	130	75	0	0	0	0	3.59	3.41	1.86	0	0	0	0	2.95333	0.001	-11.5281	7.09e-18	8.4e-17	PKDCC	-	-	-
ENSG00000143494	85	87	59	6	2	4	5	1.1	1.47	1.02	0.06	0.03	0.05	0.07	1.19667	0.0525	-4.51056	7.77e-18	9.2e-17	VASH2	-	-	-
ENSG00000144366	623	685	703	192	67	179	104	13.97	15.44	16.43	3.73	1.91	3.28	2	15.28	2.73	-2.48467	7.82e-18	9.24e-17	GULP1	-	-	-
ENSG00000166311	1151	872	681	101	96	218	79	25.4	24.99	17.88	2.07	3.38	4.7	1.69	22.7567	2.96	-2.94262	8.39e-18	9.92e-17	SMPD1	Metabolism;Cellular Processes;Cellular Processes;Environmental Information Processing;Metabolism	Global and overview maps;Cell growth and death;Transport and catabolism;Signal transduction;Lipid metabolism	K12350;K12350;K12350;K12350;K12350
ENSG00000184271	112	73	63	2	3	5	1	1.57	1.3	1.11	0.03	0.08	0.09	0.02	1.32667	0.055	-4.59223	8.82e-18	1.04e-16	POU6F1	-	-	-
ENSG00000153292	1	0	1	383	471	1029	402	0.02	0	0.01	7.11	13.04	17.52	8.51	0.01	11.545	10.1731	9.2e-18	1.09e-16	ADGRF1	-	-	-
ENSG00000256235	58	45	57	286	193	218	268	1.97	1.93	2.32	8.76	8.49	7.02	9.06	2.07333	8.3325	2.0068	9.72e-18	1.15e-16	SMIM3	-	-	-
ENSG00000116977	725	559	620	3294	2056	3350	1865	17.29	15.49	17.21	55.03	53.32	46.22	40.5	16.6633	48.7675	1.54924	9.89e-18	1.17e-16	LGALS8	-	-	-
ENSG00000168646	176	158	77	1	0	4	0	2.76	2.81	1.49	0.05	0	0.08	0	2.35333	0.0325	-6.17812	1.01e-17	1.19e-16	AXIN2	Human Diseases;Human Diseases;Human Diseases;Human Diseases;Environmental Information Processing;Human Diseases;Environmental Information Processing;Human Diseases;Human Diseases;Cellular Processes;Human Diseases;Human Diseases;Human Diseases	Cancers;Neurodegenerative diseases;Infectious diseases;Cancers;Signal transduction;Endocrine and metabolic diseases;Signal transduction;Cancers;Cancers;Cellular community - eukaryotes;Cancers;Cancers;Cancers	K04385;K04385;K04385;K04385;K04385;K04385;K04385;K04385;K04385;K04385;K04385;K04385;K04385
ENSG00000196954	194	159	256	1511	1436	2471	1076	8.03	8.22	12.53	54.75	75.09	93.77	43.46	9.59333	66.7675	2.79904	1.07e-17	1.26e-16	CASP4	Human Diseases;Human Diseases;Human Diseases;Organismal Systems	Infectious diseases;Infectious diseases;Infectious diseases;Immune system	K04394;K04394;K04394;K04394
ENSG00000171401	57	41	1	38469	47844	113107	8530	1.84	1.56	0.05	1060.19	1894.11	3298.62	259.55	1.15	1628.12	10.4674	1.09e-17	1.28e-16	KRT13	Human Diseases;Organismal Systems	Infectious diseases;Endocrine system	K07604;K07604
ENSG00000158161	575	455	441	1449	943	1191	1206	5.01	5.3	5.23	11.56	12.23	10.21	12.83	5.18	11.7075	1.17641	1.1e-17	1.3e-16	EYA3	-	-	-
ENSG00000112769	4618	3458	3118	0	7	0	2	63.87	57.11	46.02	0	0.27	0	0.08	55.6667	0.0875	-9.31331	1.15e-17	1.35e-16	LAMA4	Human Diseases;Environmental Information Processing;Human Diseases;Cellular Processes;Human Diseases;Human Diseases;Human Diseases;Human Diseases;Environmental Information Processing	Cancers;Signal transduction;Infectious diseases;Cellular community - eukaryotes;Infectious diseases;Infectious diseases;Infectious diseases;Cancers;Signaling molecules and interaction	K06241;K06241;K06241;K06241;K06241;K06241;K06241;K06241;K06241
ENSG00000140015	109	99	87	0	0	0	0	0.88	1.05	0.83	0	0	0	0	0.92	0.001	-9.84549	1.21e-17	1.42e-16	KCNH5	-	-	-
ENSG00000175352	121	84	92	2	1	0	1	1.66	1.46	1.51	0.02	0.02	0	0.01	1.54333	0.0125	-6.94798	1.21e-17	1.42e-16	NRIP3	-	-	-
ENSG00000134909	588	516	538	3485	2247	3733	1799	4.04	4.01	4.4	19.91	18.09	21.31	11.71	4.15	17.755	2.09704	1.25e-17	1.46e-16	ARHGAP32	-	-	-
ENSG00000168785	139	121	142	575	539	821	530	2.16	2.39	2.64	8.45	10.81	12.39	8.76	2.39667	10.1025	2.07561	1.3e-17	1.53e-16	TSPAN5	-	-	-
ENSG00000155846	367	248	293	977	662	807	818	2.02	1.75	1.96	4.69	4.5	4.09	4.41	1.91	4.4225	1.21129	1.32e-17	1.54e-16	PPARGC1B	Human Diseases	Endocrine and metabolic diseases	K17962
ENSG00000163220	4	6	1	273	612	1271	138	0.36	0.68	0.11	22.21	71.5	108.63	12.4	0.383333	53.685	7.12978	1.34e-17	1.57e-16	S100A9	Organismal Systems	Immune system	K21128
ENSG00000168374	7832	6397	5340	2758	2060	2033	2799	254.01	262.05	207.4	80.55	86.64	62.61	90.53	241.153	80.0825	-1.59039	1.41e-17	1.64e-16	ARF4	-	-	-
ENSG00000167077	149	100	77	0	0	0	0	2.35	1.92	1.39	0	0	0	0	1.88667	0.001	-10.8816	1.42e-17	1.66e-16	MEI1	-	-	-
ENSG00000130382	3289	2583	2623	1198	804	864	1303	37.5	37.19	35.82	12.32	11.88	9.34	14.81	36.8367	12.0875	-1.60763	1.48e-17	1.73e-16	MLLT1	Human Diseases	Cancers	K15187
ENSG00000170322	588	432	516	1416	1065	1444	1197	7.26	7.27	7.58	15.43	17.31	16.64	14.45	7.37	15.9575	1.1145	1.54e-17	1.79e-16	NFRKB	-	-	-
ENSG00000007372	273	234	200	34	29	53	17	6.5	7.41	5.87	0.71	1.27	1.44	0.49	6.59333	0.9775	-2.75384	1.58e-17	1.84e-16	PAX6	Cellular Processes;Human Diseases	Cellular community - eukaryotes;Endocrine and metabolic diseases	K08031;K08031
ENSG00000175164	0	0	0	323	266	517	202	0	0	0	10.57	13.31	18.68	6.6	0.001	12.29	13.5852	1.59e-17	1.85e-16	ABO	Metabolism;Metabolism	Global and overview maps;Glycan biosynthesis and metabolism	K00709;K00709
ENSG00000027697	717	553	576	3933	2855	4931	2153	18.43	18.65	18.36	91.7	96.2	120.94	55.74	18.48	91.145	2.3022	1.62e-17	1.89e-16	IFNGR1	Human Diseases;Human Diseases;Environmental Information Processing;Human Diseases;Human Diseases;Organismal Systems;Human Diseases;Environmental Information Processing;Cellular Processes;Human Diseases;Organismal Systems;Environmental Information Processing;Organismal Systems;Human Diseases;Human Diseases;Organismal Systems;Human Diseases;Human Diseases	Infectious diseases;Cancers;Signaling molecules and interaction;Infectious diseases;Infectious diseases;Immune system;Infectious diseases;Signal transduction;Cell growth and death;Infectious diseases;Development;Signal transduction;Immune system;Infectious diseases;Infectious diseases;Immune system;Cancer: overview;Immune diseases	K05132;K05132;K05132;K05132;K05132;K05132;K05132;K05132;K05132;K05132;K05132;K05132;K05132;K05132;K05132;K05132;K05132;K05132
ENSG00000125850	0	0	0	312	237	573	227	0	0	0	9.19	10.02	17.73	7.38	0.001	11.08	13.4357	1.63e-17	1.9e-16	OVOL2	-	-	-
ENSG00000164078	370	159	148	1737	1162	1339	1755	5.42	2.94	2.73	18.6	18.27	17.33	20.36	3.69667	18.64	2.3341	1.66e-17	1.93e-16	MST1R	-	-	-
ENSG00000006555	0	1	0	600	480	778	369	0	0.02	0	8.69	9.8	11.86	5.71	0.00666667	9.015	10.4011	1.77e-17	2.06e-16	TTC22	-	-	-
ENSG00000135116	6	0	3	338	252	813	122	0.05	0	0.03	2.72	3.34	6.88	1.09	0.0266667	3.5075	7.03926	1.8e-17	2.09e-16	HRK	Cellular Processes	Cell growth and death	K02512
ENSG00000118762	618	516	551	238	124	237	139	8.31	9.46	8.12	2.86	1.68	2.83	1.59	8.63	2.24	-1.94586	1.8e-17	2.09e-16	PKD2	-	-	-
ENSG00000112902	1	0	1	818	610	1879	227	0	0	0.01	3.42	3.61	7.9	1.05	0.00333333	3.995	10.227	1.81e-17	2.09e-16	SEMA5A	Organismal Systems	Development	K06841
ENSG00000245680	133	118	73	0	0	0	0	2.87	2.17	1.15	0	0	0	0	2.06333	0.001	-11.0108	1.9e-17	2.2e-16	ZNF585B	Human Diseases	Infectious diseases	K09228
ENSG00000139292	101	84	100	0	0	0	0	1.23	1.38	1.66	0	0	0	0	1.42333	0.001	-10.4751	1.91e-17	2.21e-16	LGR5	Environmental Information Processing	Signal transduction	K04308
ENSG00000115325	123	96	108	1	8	8	4	3.37	3.27	3.53	0.02	0.35	0.27	0.12	3.39	0.19	-4.15721	1.97e-17	2.28e-16	DOK1	-	-	-
ENSG00000128266	319	261	139	0	0	2	0	5.2	5.37	2.71	0	0	0.03	0	4.42667	0.0075	-9.20511	2.04e-17	2.36e-16	GNAZ	Organismal Systems	Nervous system	K04535
ENSG00000063438	876	623	808	41	0	18	19	9.05	8.17	9.9	0.43	0.01	0.19	0.23	9.04	0.215	-5.39391	2.06e-17	2.38e-16	AHRR	-	-	-
ENSG00000071127	11327	9810	9500	3825	3072	3613	4965	217.64	239.8	219.54	73.32	81.01	62.17	105.94	225.66	80.61	-1.48512	2.1e-17	2.42e-16	WDR1	-	-	-
ENSG00000082213	1634	1342	1629	922	574	902	690	25.3	26.3	31.56	13.28	11.84	15.33	11.54	27.72	12.9975	-1.09269	2.11e-17	2.44e-16	C5orf22	-	-	-
ENSG00000168394	591	469	536	2276	1846	3617	2078	11.6	11.95	12.35	40.44	46.87	66.96	40.44	11.9667	48.6775	2.02423	2.13e-17	2.45e-16	TAP1	Human Diseases;Human Diseases;Human Diseases;Cellular Processes;Human Diseases;Human Diseases;Organismal Systems;Environmental Information Processing	Infectious diseases;Infectious diseases;Infectious diseases;Transport and catabolism;Infectious disease: viral;Immune diseases;Immune system;Membrane transport	K05653;K05653;K05653;K05653;K05653;K05653;K05653;K05653
ENSG00000119514	24	27	25	291	223	493	186	0.45	0.64	0.56	4.91	5.4	8.73	3.98	0.55	5.755	3.38731	2.29e-17	2.63e-16	GALNT12	Metabolism;Metabolism;Metabolism	Global and overview maps;Glycan biosynthesis and metabolism;Glycan biosynthesis and metabolism	K00710;K00710;K00710
ENSG00000148426	147	101	124	557	628	836	1007	2.25	2.26	3.48	8.87	13.63	12.13	18.03	2.66333	13.165	2.3054	2.44e-17	2.8e-16	PROSER2	-	-	-
ENSG00000099968	1347	1054	1033	2841	2032	2906	2457	21.79	20.81	20.18	40.13	44.18	43.34	39.88	20.9267	41.8825	1.00101	2.45e-17	2.82e-16	BCL2L13	Cellular Processes;Human Diseases	Transport and catabolism;Infectious diseases	K15485;K15485
ENSG00000119541	764	562	840	3445	1844	2970	2363	12.72	10.99	16.14	48.2	36.99	44.2	36.46	13.2833	41.4625	1.64219	2.5e-17	2.87e-16	VPS4B	Cellular Processes;Cellular Processes	Transport and catabolism;Cell growth and death	K12196;K12196
ENSG00000183421	292	198	329	4651	4518	11918	2099	3.93	3.36	5.31	56.57	78.93	152.29	28.19	4.2	78.995	4.2333	2.56e-17	2.94e-16	RIPK4	-	-	-
ENSG00000141314	110	77	94	0	0	0	0	1.92	1.36	2.21	0	0	0	0	1.83	0.001	-10.8376	2.58e-17	2.96e-16	RHBDL3	-	-	-
ENSG00000137203	535	385	472	1441	1023	1648	1235	11.42	8.91	11.01	26.19	27.69	30.76	34.95	10.4467	29.8975	1.51698	2.6e-17	2.98e-16	TFAP2A	-	-	-
ENSG00000154764	0	0	0	337	233	229	634	0	0	0	3.94	3.91	2.81	8.18	0.001	4.71	12.2015	2.72e-17	3.11e-16	WNT7A	Human Diseases;Human Diseases;Human Diseases;Human Diseases;Human Diseases;Environmental Information Processing;Environmental Information Processing;Human Diseases;Environmental Information Processing;Human Diseases;Human Diseases;Cellular Processes;Organismal Systems;Human Diseases	Cancers;Neurodegenerative diseases;Infectious diseases;Cancers;Cancers;Signal transduction;Signal transduction;Endocrine and metabolic diseases;Signal transduction;Cancers;Cancers;Cellular community - eukaryotes;Endocrine system;Cancers	K00572;K00572;K00572;K00572;K00572;K00572;K00572;K00572;K00572;K00572;K00572;K00572;K00572;K00572
ENSG00000105255	316	253	197	37	33	22	54	8.91	10.06	6.65	0.97	1.33	0.59	1.52	8.54	1.1025	-2.95346	2.77e-17	3.17e-16	FSD1	-	-	-
ENSG00000110492	128	96	100	1009	753	1990	657	7.71	7.28	7.25	54.36	58.15	110.92	39.42	7.41333	65.7125	3.14797	3.05e-17	3.49e-16	MDK	-	-	-
ENSG00000099992	133	122	89	568	533	714	459	3.77	4.05	2.79	14	18.87	17.95	12.35	3.53667	15.7925	2.15878	3.1e-17	3.54e-16	TBC1D10A	-	-	-
ENSG00000204131	12	8	1	188	155	153	116	0.11	0.08	0.02	0.87	0.89	0.7	0.54	0.07	0.75	3.42146	3.12e-17	3.56e-16	NHSL2	-	-	-
ENSG00000187231	711	626	523	211	97	86	108	14.05	16.59	7.77	3.9	2.79	1.55	2.93	12.8033	2.7925	-2.19689	3.14e-17	3.58e-16	SESTD1	-	-	-
ENSG00000135960	5	3	0	348	359	1397	140	0.06	0.05	0	3.97	5.86	16.73	1.73	0.0366667	7.0725	7.59161	3.17e-17	3.61e-16	EDAR	Environmental Information Processing;Environmental Information Processing	Signaling molecules and interaction;Signal transduction	K05162;K05162
ENSG00000273045	13	7	4	161	82	170	102	0.46	0.27	0.15	5.07	3.68	5.19	3.43	0.293333	4.3425	3.88791	3.18e-17	3.62e-16	C2orf15	-	-	-
ENSG00000118640	319	231	237	798	557	876	710	24.25	22.16	21.58	54.77	54.82	63.17	53.83	22.6633	56.6475	1.32165	3.24e-17	3.69e-16	VAMP8	Cellular Processes;Organismal Systems;Genetic Information Processing	Transport and catabolism;Immune system;Folding, sorting and degradation	K08512;K08512;K08512
ENSG00000182253	2256	1937	1722	337	257	171	94	16.2	17.36	14.68	2.25	2.44	1.16	0.72	16.08	1.6425	-3.2913	3.29e-17	3.74e-16	SYNM	-	-	-
ENSG00000090376	82	67	89	2	0	4	1	0.65	0.54	0.85	0.03	0	0.05	0.01	0.68	0.0225	-4.91754	3.46e-17	3.93e-16	IRAK3	Organismal Systems	Nervous system	K04732
ENSG00000130714	1152	843	861	470	365	546	401	22.09	20.07	17.96	7.73	9.08	9.5	7.62	20.04	8.4825	-1.24032	3.52e-17	4e-16	POMT1	Metabolism;Metabolism;Metabolism	Global and overview maps;Glycan biosynthesis and metabolism;Glycan biosynthesis and metabolism	K00728;K00728;K00728
ENSG00000115935	1307	1136	1535	8	0	1	0	17.5	19.68	26.83	0.11	0	0.01	0	21.3367	0.03	-9.47416	3.79e-17	4.3e-16	WIPF1	Human Diseases;Cellular Processes;Human Diseases	Infectious diseases;Transport and catabolism;Infectious disease: bacterial	K19475;K19475;K19475
ENSG00000172575	133	140	102	1	1	1	0	1.51	2.31	1.38	0.01	0.02	0.01	0	1.73333	0.01	-7.43741	3.82e-17	4.34e-16	RASGRP1	Human Diseases;Environmental Information Processing;Environmental Information Processing;Organismal Systems;Organismal Systems;Human Diseases	Cancers;Signal transduction;Signal transduction;Immune system;Immune system;Cancer: overview	K04350;K04350;K04350;K04350;K04350;K04350
ENSG00000124171	22	19	24	185	92	159	150	0.25	0.52	0.32	2.3	1.34	1.7	2.3	0.363333	1.91	2.39421	4.27e-17	4.84e-16	PARD6B	Human Diseases;Cellular Processes;Environmental Information Processing;Organismal Systems;Cellular Processes;Environmental Information Processing	Infectious diseases;Transport and catabolism;Signal transduction;Development;Cellular community - eukaryotes;Signal transduction	K06093;K06093;K06093;K06093;K06093;K06093
ENSG00000183741	1284	1071	1150	3288	2522	2800	3131	11.8	12.75	14.1	28.03	30.85	23.9	29.73	12.8833	28.1275	1.12648	4.38e-17	4.96e-16	CBX6	-	-	-
ENSG00000085563	157	186	111	0	0	0	1	1.71	2.48	1.44	0	0	0	0.01	1.87667	0.0025	-9.55203	4.39e-17	4.96e-16	ABCB1	Human Diseases;Human Diseases;Organismal Systems;Environmental Information Processing	Cancers;Cancers;Digestive system;Membrane transport	K05658;K05658;K05658;K05658
ENSG00000101443	2	1	2	127	119	257	127	0.25	0.12	0.22	10.38	14.02	21.97	11.49	0.196667	14.465	6.20067	4.47e-17	5.06e-16	WFDC2	-	-	-
ENSG00000253368	87	58	62	370	268	388	534	3.05	2.17	2.1	9.29	10.65	10.88	16.58	2.44	11.85	2.27993	4.58e-17	5.17e-16	TRNP1	-	-	-
ENSG00000137656	218	193	228	985	669	709	1013	5.14	5.74	6.44	20.95	20.43	15.89	23.8	5.77333	20.2675	1.81169	4.61e-17	5.2e-16	BUD13	-	-	-
ENSG00000131116	243	229	199	64	62	75	52	11.1	13.21	11.08	2.95	3.83	3.59	2.34	11.7967	3.1775	-1.89242	4.67e-17	5.27e-16	ZNF428	-	-	-
ENSG00000119408	1786	1408	1284	122	69	23	152	33.91	35.03	33.86	2.56	2.93	0.56	3.68	34.2667	2.4325	-3.81629	4.74e-17	5.34e-16	NEK6	-	-	-
ENSG00000110171	247	204	227	74	50	81	43	4.69	5.21	5.61	1.38	1.17	1.49	0.78	5.17	1.205	-2.10113	4.81e-17	5.42e-16	TRIM3	-	-	-
ENSG00000213064	1246	984	980	5495	3750	4909	2970	5.83	5.82	5.49	23.61	24.18	21.78	13.85	5.71333	20.855	1.86799	5.06e-17	5.7e-16	SFT2D2	-	-	-
ENSG00000157992	4	0	1	130	119	125	189	0.26	0	0.09	7.38	10.05	7	11.69	0.116667	9.03	6.27426	5.07e-17	5.71e-16	KRTCAP3	-	-	-
ENSG00000130176	174	192	60	0	0	0	0	7.31	9.1	2.91	0	0	0	0	6.44	0.001	-12.6528	5.45e-17	6.13e-16	CNN1	-	-	-
ENSG00000146374	107	82	251	0	0	0	0	1.5	2.25	5.29	0	0	0	0	3.01333	0.001	-11.5571	5.45e-17	6.13e-16	RSPO3	Environmental Information Processing	Signal transduction	K23098
ENSG00000142273	1	0	0	364	392	653	586	0.04	0	0	10.99	17.32	21.01	19.72	0.0133333	17.26	10.3382	5.68e-17	6.39e-16	CBLC	Cellular Processes;Genetic Information Processing	Transport and catabolism;Folding, sorting and degradation	K22518;K22518
ENSG00000141639	140	125	64	0	0	0	0	1.52	1.71	0.83	0	0	0	0	1.35333	0.001	-10.4023	6.01e-17	6.75e-16	MAPK4	Organismal Systems	Immune system	K06855
ENSG00000106537	153	139	80	886	591	669	551	4.22	4.84	2.64	22.05	21.12	17.49	15.15	3.9	18.9525	2.28084	6.08e-17	6.82e-16	TSPAN13	-	-	-
ENSG00000160469	144	110	101	0	0	2	1	3.79	3.02	2.43	0	0	0.05	0.05	3.08	0.025	-6.94486	6.09e-17	6.83e-16	BRSK1	-	-	-
ENSG00000110395	1364	984	1018	3676	2650	4426	2995	6.78	6.31	5.94	15.43	16.04	19.86	14.17	6.34333	16.375	1.36818	6.35e-17	7.11e-16	CBL	Human Diseases;Cellular Processes;Human Diseases;Genetic Information Processing;Organismal Systems;Environmental Information Processing;Human Diseases;Human Diseases	Cancers;Transport and catabolism;Cancers;Folding, sorting and degradation;Endocrine system;Signal transduction;Cancers;Infectious diseases	K04707;K04707;K04707;K04707;K04707;K04707;K04707;K04707
ENSG00000058063	773	697	688	3747	2328	4651	2391	8.62	9.92	7.79	36.08	31.62	43.09	23.62	8.77667	33.6025	1.93682	6.43e-17	7.2e-16	ATP11B	-	-	-
ENSG00000126970	161	118	112	1	0	0	0	3.08	2.99	2.55	0.02	0	0	0	2.87333	0.005	-9.16658	6.6e-17	7.39e-16	ZC4H2	-	-	-
ENSG00000064300	2	1	1	310	303	1057	115	0.03	0.02	0.03	4.41	6.7	15.42	1.74	0.0266667	7.0675	8.05002	6.77e-17	7.57e-16	NGFR	Environmental Information Processing;Environmental Information Processing;Environmental Information Processing;Human Diseases;Environmental Information Processing;Environmental Information Processing;Organismal Systems;Cellular Processes	Signal transduction;Signal transduction;Signaling molecules and interaction;Cancers;Signal transduction;Signal transduction;Nervous system;Cell growth and death	K02583;K02583;K02583;K02583;K02583;K02583;K02583;K02583
ENSG00000147862	1028	813	651	395	230	387	349	8.35	10.41	7.56	5.07	2.92	3.53	3.05	8.77333	3.6425	-1.2682	6.88e-17	7.69e-16	NFIB	-	-	-
ENSG00000197256	2914	2138	2064	898	666	1161	674	53.04	58.62	49.18	14.34	13.54	18.03	10.22	53.6133	14.0325	-1.93382	7.13e-17	7.96e-16	KANK2	-	-	-
ENSG00000102595	1007	889	935	450	206	424	373	11.89	12.92	13.4	5.56	3.93	4.64	5.36	12.7367	4.8725	-1.38625	7.42e-17	8.29e-16	UGGT2	Genetic Information Processing	Folding, sorting and degradation	K11718
ENSG00000171033	179	134	121	28	7	14	24	3.73	3.32	3.2	0.42	0.27	0.28	0.84	3.41667	0.4525	-2.9166	7.44e-17	8.29e-16	PKIA	Human Diseases	Substance dependence	K15985
ENSG00000185842	87	58	117	4	2	2	6	3.59	3.38	6.76	0.13	0.12	0.11	0.25	4.57667	0.1525	-4.90742	7.5e-17	8.36e-16	DNAH14	Human Diseases	Neurodegenerative diseases	K10408
ENSG00000159217	2830	2049	1858	0	4	0	0	16.78	15.47	13.07	0	0.03	0	0	15.1067	0.0075	-10.976	7.68e-17	8.55e-16	IGF2BP1	Human Diseases	Cancers	K17391
ENSG00000176532	4	3	6	158	84	165	76	0.13	0.12	0.22	5.27	4.55	6.05	2.37	0.156667	4.56	4.86326	7.73e-17	8.6e-16	PRR15	-	-	-
ENSG00000186832	22	17	18	324	534	1833	349	1.04	0.85	0.84	9.67	22.26	56.66	11.28	0.91	24.9675	4.77804	8.13e-17	9.04e-16	KRT16	Human Diseases;Organismal Systems	Infectious diseases;Endocrine system	K07604;K07604
ENSG00000169252	100	84	62	430	388	584	737	2.57	2.72	1.91	9.96	12.9	14.21	18.85	2.4	13.98	2.54226	8.17e-17	9.08e-16	ADRB2	Environmental Information Processing;Environmental Information Processing;Environmental Information Processing;Environmental Information Processing;Organismal Systems;Organismal Systems;Organismal Systems;Organismal Systems	Signaling molecules and interaction;Signal transduction;Signal transduction;Signal transduction;Circulatory system;Digestive system;Endocrine system;Endocrine system	K04142;K04142;K04142;K04142;K04142;K04142;K04142;K04142
ENSG00000167487	458	387	395	184	166	170	169	5.44	6.65	5.62	1.97	2.55	2.14	2.42	5.90333	2.27	-1.37884	8.34e-17	9.26e-16	KLHL26	-	-	-
ENSG00000075223	3340	3027	2691	752	529	1229	610	46.43	51.92	46.94	9.01	9.97	16.36	8.29	48.43	10.9075	-2.15058	8.47e-17	9.4e-16	SEMA3C	Organismal Systems	Development	K06840
ENSG00000167880	486	420	621	2602	2068	3328	1907	3.88	4.25	5.94	18.79	21.45	25.24	15.19	4.69	20.1675	2.10437	8.88e-17	9.86e-16	EVPL	-	-	-
ENSG00000130720	228	199	53	2	0	2	1	4	4.4	1.25	0.07	0	0.03	0.03	3.21667	0.0325	-6.62898	9.16e-17	1.02e-15	FIBCD1	-	-	-
ENSG00000178537	469	408	312	90	90	140	113	13.64	15.02	10.86	2.36	3.39	3.87	3.27	13.1733	3.2225	-2.03137	9.23e-17	1.02e-15	SLC25A20	Organismal Systems	Environmental adaptation	K15109
ENSG00000099864	743	661	359	14	12	51	5	13.52	16.05	7.9	0.23	0.28	0.87	0.09	12.49	0.3675	-5.08689	9.61e-17	1.06e-15	PALM	-	-	-
ENSG00000145623	5791	3386	3387	1847	1375	1919	1752	63.38	49.23	47.03	19.53	21.9	22.38	21.64	53.2133	21.3625	-1.31671	9.62e-17	1.06e-15	OSMR	Environmental Information Processing;Environmental Information Processing;Environmental Information Processing	Signal transduction;Signaling molecules and interaction;Signal transduction	K05057;K05057;K05057
ENSG00000175707	1	0	0	425	350	478	387	0.03	0	0	10.68	12.63	12.62	10.74	0.01	11.6675	10.1883	9.7e-17	1.07e-15	KDF1	-	-	-
ENSG00000016864	1239	979	886	483	398	509	368	43.71	41.42	35.75	14.99	19.27	17.15	12.91	40.2933	16.08	-1.32527	9.81e-17	1.08e-15	GLT8D1	-	-	-
ENSG00000196345	132	88	67	0	0	0	0	2.41	2.03	1.75	0	0	0	0	2.06333	0.001	-11.0108	9.91e-17	1.09e-15	ZKSCAN7	-	-	-
ENSG00000039560	4812	4462	5136	1219	532	404	959	57.35	64.54	69.89	13.2	8.14	4.26	11.19	63.9267	9.1975	-2.7971	9.92e-17	1.09e-15	RAI14	-	-	-
ENSG00000187017	7	4	0	262	255	834	147	0.13	0.19	0	12.47	9.97	25.19	4.35	0.106667	12.995	6.9287	1.04e-16	1.15e-15	ESPN	-	-	-
ENSG00000164736	80	110	90	0	0	0	0	1.76	3.06	2.37	0	0	0	0	2.39667	0.001	-11.2268	1.05e-16	1.16e-15	SOX17	Environmental Information Processing	Signal transduction	K04495
ENSG00000253304	80	65	60	3	0	3	2	1.64	1.69	1.45	0.06	0	0.06	0.04	1.59333	0.04	-5.3159	1.13e-16	1.25e-15	TMEM200B	-	-	-
ENSG00000072609	240	182	163	949	847	1556	823	6.54	6.73	5.18	24.13	29	41.42	22.57	6.15	29.28	2.25126	1.15e-16	1.27e-15	CHFR	-	-	-
ENSG00000204264	400	342	439	1290	1070	1281	1137	16.87	18.13	21.93	52.57	62.31	55.01	50.76	18.9767	55.1625	1.53946	1.17e-16	1.28e-15	PSMB8	Genetic Information Processing	Folding, sorting and degradation	K02740
ENSG00000205922	0	0	0	266	237	354	160	0	0	0	1.73	2.21	2.41	1.15	0.001	1.875	10.8727	1.19e-16	1.31e-15	ONECUT3	Cellular Processes;Human Diseases	Cellular community - eukaryotes;Endocrine and metabolic diseases	K08026;K08026
ENSG00000163531	0	0	0	340	264	749	154	0	0	0	5.71	5.48	11.26	3.08	0.001	6.3825	12.6399	1.23e-16	1.35e-15	NFASC	Environmental Information Processing	Signaling molecules and interaction	K06757
ENSG00000163110	3212	2742	3103	1468	971	1796	1333	40.83	52.43	48.26	20.15	15.97	20.45	16.75	47.1733	18.33	-1.36376	1.26e-16	1.38e-15	PDLIM5	-	-	-
ENSG00000064961	2477	2070	1818	532	529	905	603	90.79	94.43	78.33	18.15	23.72	31.2	21.53	87.85	23.65	-1.8932	1.3e-16	1.43e-15	HMG20B	-	-	-
ENSG00000108669	2349	1811	2162	607	595	919	538	43.33	42.41	47.67	13.44	18.8	21.61	13.15	44.47	16.75	-1.40867	1.31e-16	1.43e-15	CYTH1	Human Diseases;Cellular Processes;Environmental Information Processing;Human Diseases	Infectious diseases;Transport and catabolism;Signal transduction;Infectious diseases	K18441;K18441;K18441;K18441
ENSG00000116117	91	80	96	19	7	14	13	0.75	0.88	0.99	0.27	0.18	0.22	0.23	0.873333	0.225	-1.95661	1.32e-16	1.45e-15	PARD3B	-	-	-
ENSG00000108406	2174	1654	1381	666	506	835	533	32.52	31.25	25.66	9.26	10.71	11.92	8.1	29.81	9.9975	-1.57616	1.35e-16	1.47e-15	DHX40	-	-	-
ENSG00000164506	3186	2741	2356	1185	593	1195	697	37.28	37.58	34.17	10.05	7.36	10.68	7.52	36.3433	8.9025	-2.02941	1.35e-16	1.48e-15	STXBP5	-	-	-
ENSG00000166002	113	60	76	1	3	3	0	7.3	4.27	5.84	0.05	0.23	0.34	0	5.80333	0.155	-5.22654	1.35e-16	1.48e-15	SMCO4	-	-	-
ENSG00000103067	353	191	258	1111	1026	1730	1179	5.32	3.84	4.66	15.19	20.55	25.3	17.98	4.60667	19.755	2.10042	1.45e-16	1.58e-15	ESRP2	-	-	-
ENSG00000160221	268	156	194	67	41	69	67	10.68	8.67	9.17	3	2.42	3.04	2.99	9.50667	2.8625	-1.73166	1.5e-16	1.64e-15	GATD3A	-	-	-
ENSG00000113456	2017	1646	1749	983	560	716	936	46.54	48.16	50.69	23.64	19.81	17.59	25.85	48.4633	21.7225	-1.1577	1.54e-16	1.68e-15	RAD1	Cellular Processes	Cell growth and death	K02830
ENSG00000106948	67	46	48	298	216	213	234	0.78	0.65	0.6	2.93	3.36	2.08	2.52	0.676667	2.7225	2.00841	1.55e-16	1.69e-15	AKNA	-	-	-
ENSG00000137642	1085	725	601	6031	4877	11504	4248	5.35	4.65	4.32	29.86	32.99	56.65	23.24	4.77333	35.685	2.90225	1.6e-16	1.74e-15	SORL1	-	-	-
ENSG00000163249	399	358	386	1272	989	1195	956	6.95	7.35	8.74	21.17	22.82	19.58	15.46	7.68	19.7575	1.36322	1.63e-16	1.78e-15	CCNYL1	-	-	-
ENSG00000173237	178	148	54	0	0	0	0	7.84	8.21	2.83	0	0	0	0	6.29333	0.001	-12.6196	1.66e-16	1.8e-15	C11orf86	-	-	-
ENSG00000213390	312	211	326	1249	832	977	906	2.97	2.53	3.71	12.15	11.05	9.14	10.37	3.07	10.6775	1.79826	1.69e-16	1.84e-15	ARHGAP19	-	-	-
ENSG00000163701	2	0	3	162	144	232	90	0.04	0	0.12	3.29	4.05	4.61	2.6	0.0533333	3.6375	6.09177	1.71e-16	1.86e-15	IL17RE	Environmental Information Processing;Organismal Systems	Signaling molecules and interaction;Immune system	K05168;K05168
ENSG00000151617	87	69	81	0	1	1	3	1.09	1.12	1.46	0	0.02	0.05	0.04	1.22333	0.0275	-5.47524	1.79e-16	1.94e-15	EDNRA	Human Diseases;Environmental Information Processing;Environmental Information Processing;Environmental Information Processing;Environmental Information Processing;Organismal Systems;Organismal Systems	Cancers;Signaling molecules and interaction;Signal transduction;Signal transduction;Signal transduction;Circulatory system;Endocrine system	K04197;K04197;K04197;K04197;K04197;K04197;K04197
ENSG00000164040	4060	2990	2406	765	665	1207	628	122.35	120.3	90.37	20.83	26.2	34.51	21.68	111.007	25.805	-2.10492	1.87e-16	2.03e-15	PGRMC2	-	-	-
ENSG00000206262	105	83	52	2	1	5	4	1.43	1.57	0.91	0.06	0.07	0.06	0.05	1.30333	0.06	-4.4411	1.87e-16	2.03e-15	FOXL2NB	-	-	-
ENSG00000148541	131	155	93	2	0	0	1	2.4	3.45	2.08	0.03	0	0	0.03	2.64333	0.015	-7.46125	1.96e-16	2.13e-15	FAM13C	-	-	-
ENSG00000180537	4316	3446	2118	0	4	0	0	68.58	66.98	38.56	0	0.17	0	0	58.04	0.0425	-10.4154	2.1e-16	2.27e-15	RNF182	-	-	-
ENSG00000164307	517	353	366	1917	1456	2493	1322	7.12	7.65	6.5	25.06	31	32	17.94	7.09	26.5	1.90213	2.16e-16	2.34e-15	ERAP1	-	-	-
ENSG00000170558	7849	5858	5800	301	282	57	525	116.89	110.32	103.74	4.02	5.48	0.9	7.93	110.317	4.5825	-4.58937	2.21e-16	2.39e-15	CDH2	Environmental Information Processing;Human Diseases	Signaling molecules and interaction;Cardiovascular diseases	K06736;K06736
ENSG00000164099	490	391	410	12	12	51	7	5.27	5.3	5.28	0.12	0.17	0.52	0.07	5.28333	0.22	-4.58587	2.24e-16	2.42e-15	PRSS12	-	-	-
ENSG00000124201	1697	1217	1427	3996	2663	4186	3249	12.37	11.07	12.36	26.08	25.1	28.71	23.31	11.9333	25.8	1.11237	2.36e-16	2.55e-15	ZNFX1	-	-	-
ENSG00000140832	1	0	1	385	221	282	301	0.04	0	0.05	7.85	6.29	6.48	6.78	0.03	6.85	7.835	2.37e-16	2.56e-15	MARVELD3	Cellular Processes	Cellular community - eukaryotes	K21099
ENSG00000124875	1	0	0	871	580	211	767	0.09	0	0	31.39	30.87	8.21	28.94	0.03	24.8525	9.69421	2.43e-16	2.62e-15	CXCL6	Environmental Information Processing;Organismal Systems;Human Diseases;Environmental Information Processing;Environmental Information Processing;Organismal Systems;Human Diseases	Signaling molecules and interaction;Immune system;Immune diseases;Signal transduction;Signaling molecules and interaction;Immune system;Infectious diseases	K05506;K05506;K05506;K05506;K05506;K05506;K05506
ENSG00000104432	6	3	7	125	75	103	73	0.34	0.16	0.23	3.15	3.21	2.79	1.88	0.243333	2.7575	3.50236	2.5e-16	2.69e-15	IL7	Human Diseases;Environmental Information Processing;Environmental Information Processing;Organismal Systems;Environmental Information Processing	Cancers;Signal transduction;Signaling molecules and interaction;Immune system;Signal transduction	K05431;K05431;K05431;K05431;K05431
ENSG00000174951	2	8	2	150	103	291	128	0.03	0.15	0.04	2.04	2.01	4.16	1.92	0.0733333	2.5325	5.10995	2.5e-16	2.7e-15	FUT1	Metabolism;Metabolism;Metabolism	Global and overview maps;Glycan biosynthesis and metabolism;Glycan biosynthesis and metabolism	K00718;K00718;K00718
ENSG00000111678	803	784	740	336	241	415	352	71.59	87.83	77.43	26.93	27.72	34.45	31.36	78.95	30.115	-1.39046	2.6e-16	2.79e-15	C12orf57	-	-	-
ENSG00000184574	11	2	7	199	217	465	116	0.21	0.05	0.16	3.46	5.41	8.49	2.23	0.14	4.8975	5.12855	2.61e-16	2.81e-15	LPAR5	Human Diseases;Environmental Information Processing;Human Diseases;Environmental Information Processing;Environmental Information Processing;Cellular Processes	Cancers;Signal transduction;Infectious diseases;Signal transduction;Signal transduction;Cell motility	K08390;K08390;K08390;K08390;K08390;K08390
ENSG00000245848	5	6	5	220	169	339	73	0.1	0.15	0.12	3.94	4.35	6.38	1.45	0.123333	4.03	5.03015	2.92e-16	3.13e-15	CEBPA	Human Diseases;Human Diseases;Human Diseases;Human Diseases	Cancers;Cancers;Endocrine and metabolic diseases;Cancers	K09055;K09055;K09055;K09055
ENSG00000173482	1120	725	695	151	157	282	141	13.19	9.71	9.3	2.5	2.81	4.72	1.99	10.7333	3.005	-1.83666	2.92e-16	3.14e-15	PTPRM	Environmental Information Processing;Cellular Processes	Signaling molecules and interaction;Cellular community - eukaryotes	K05693;K05693
ENSG00000106366	3018	2154	2679	420	298	360	786	49.41	44.53	52.53	6.2	6.32	5.59	12.82	48.8233	7.7325	-2.65856	3.05e-16	3.27e-15	SERPINE1	Cellular Processes;Environmental Information Processing;Environmental Information Processing;Environmental Information Processing;Human Diseases;Human Diseases;Organismal Systems;Cellular Processes	Cell growth and death;Signal transduction;Signal transduction;Signal transduction;Infectious diseases;Endocrine and metabolic diseases;Immune system;Cell growth and death	K03982;K03982;K03982;K03982;K03982;K03982;K03982;K03982
ENSG00000163219	4	4	3	173	68	90	174	0.07	0.14	0.1	4	2.14	2.17	4.24	0.103333	3.1375	4.92424	3.05e-16	3.27e-15	ARHGAP25	-	-	-
ENSG00000086848	411	315	376	1046	691	1070	883	9.33	8.18	10.91	21.85	18.54	22.91	21.18	9.47333	21.12	1.15667	3.08e-16	3.3e-15	ALG9	Metabolism;Metabolism;Metabolism	Global and overview maps;Glycan biosynthesis and metabolism;Glycan biosynthesis and metabolism	K03846;K03846;K03846
ENSG00000174684	891	748	697	440	349	447	363	22.94	24.32	21.49	10.22	11.64	10.91	9.31	22.9167	10.52	-1.12326	3.09e-16	3.31e-15	B4GAT1	Metabolism;Metabolism	Global and overview maps;Glycan biosynthesis and metabolism	K21032;K21032
ENSG00000122641	16	1	4	238	138	458	485	0.24	0.04	0.05	2.14	1.96	3.71	4.74	0.11	3.1375	4.83404	3.19e-16	3.41e-15	INHBA	Environmental Information Processing;Cellular Processes;Environmental Information Processing	Signaling molecules and interaction;Cellular community - eukaryotes;Signal transduction	K04667;K04667;K04667
ENSG00000132429	71	88	91	0	2	1	4	2.07	3.06	3	0	0.15	0.03	0.11	2.71	0.0725	-5.22417	3.22e-16	3.44e-15	POPDC3	-	-	-
ENSG00000131773	258	230	165	35	16	15	42	10.17	11.83	7.21	1.55	0.72	0.48	2.47	9.73667	1.305	-2.89938	3.27e-16	3.49e-15	KHDRBS3	-	-	-
ENSG00000198814	160	139	150	10	1	0	1	2.92	2.98	3.86	0.47	0.02	0	0.08	3.25333	0.1425	-4.51288	3.3e-16	3.53e-15	GK	Metabolism;Organismal Systems;Metabolism	Global and overview maps;Endocrine system;Lipid metabolism	K00864;K00864;K00864
ENSG00000093183	1125	920	883	601	434	475	449	17.67	20.7	19.07	10.15	10.32	9.15	8.09	19.1467	9.4275	-1.02215	3.41e-16	3.64e-15	SEC22C	-	-	-
ENSG00000116771	149	143	232	0	0	1	1	2.49	3.01	4.64	0	0	0.02	0.02	3.38	0.01	-8.40088	3.54e-16	3.77e-15	AGMAT	Metabolism;Metabolism	Global and overview maps;Amino acid metabolism	K01480;K01480
ENSG00000131089	151	87	70	2	0	5	0	2.33	1.89	1.65	0.02	0	0.08	0	1.95667	0.025	-6.29033	3.56e-16	3.79e-15	ARHGEF9	-	-	-
ENSG00000130413	123	100	116	0	0	0	1	3.84	4.74	4.25	0	0	0	0.09	4.27667	0.0225	-7.57042	3.56e-16	3.79e-15	STK33	-	-	-
ENSG00000125818	1086	823	1021	4202	2751	3150	4795	20.16	19.71	22.03	70.02	65.13	54.51	90.46	20.6333	70.03	1.763	3.58e-16	3.81e-15	PSMF1	Genetic Information Processing	Folding, sorting and degradation	K06700
ENSG00000241399	132	106	83	1	6	0	3	1.73	1.77	1.3	0.01	0.11	0	0.04	1.6	0.04	-5.32193	3.66e-16	3.89e-15	CD302	-	-	-
ENSG00000150756	1151	957	1226	343	191	129	236	27.34	28.76	33.83	8.08	6.01	3.61	6.23	29.9767	5.9825	-2.32502	3.7e-16	3.93e-15	ATPSCKMT	-	-	-
ENSG00000149548	38	45	32	229	143	199	177	0.52	0.77	0.51	2.79	2.49	2.54	2.38	0.6	2.55	2.08746	3.8e-16	4.04e-15	CCDC15	-	-	-
ENSG00000158856	42	55	32	272	217	349	235	1.51	2.93	1.32	7.68	8.35	9.28	7.09	1.92	8.1	2.07682	3.88e-16	4.12e-15	DMTN	-	-	-
ENSG00000004487	3529	2683	3040	19491	12160	12542	9501	59.97	57.59	61.83	299.11	268.31	202.73	161.14	59.7967	232.822	1.96109	4.3e-16	4.56e-15	KDM1A	Organismal Systems	Environmental adaptation	K11450
ENSG00000173801	5017	4138	3690	16561	13411	23805	13679	89.77	95.45	82.5	264.33	308.48	393.59	250.64	89.24	304.26	1.76954	4.53e-16	4.8e-15	JUP	Human Diseases;Human Diseases;Human Diseases;Human Diseases;Human Diseases	Cancers;Cancers;Cancers;Cardiovascular diseases;Cancers	K10056;K10056;K10056;K10056;K10056
ENSG00000204767	167	119	205	1	1	0	0	1.51	1.36	2.22	0.01	0.01	0	0	1.69667	0.005	-8.40656	4.9e-16	5.19e-15	INSYN2B	-	-	-
ENSG00000170017	1749	1441	2009	9177	4606	8564	5687	21.79	21.39	28.91	100.47	72.95	95.4	70.02	24.03	84.71	1.8177	5.04e-16	5.33e-15	ALCAM	Environmental Information Processing	Signaling molecules and interaction	K06547
ENSG00000134508	730	564	615	148	103	103	216	11.14	11.94	13.17	2.88	2.06	2.09	4.47	12.0833	2.875	-2.07138	5.16e-16	5.46e-15	CABLES1	-	-	-
ENSG00000134109	2076	1546	1368	875	669	941	749	17.55	16.5	14.61	7.33	7.33	7.67	6.31	16.22	7.16	-1.17974	5.24e-16	5.53e-15	EDEM1	Genetic Information Processing	Folding, sorting and degradation	K10084
ENSG00000243414	100	65	69	0	0	0	0	1.62	1.33	1.34	0	0	0	0	1.43	0.001	-10.4818	5.25e-16	5.54e-15	TICAM2	Environmental Information Processing;Cellular Processes;Human Diseases;Organismal Systems;Human Diseases;Human Diseases	Signal transduction;Cell growth and death;Infectious diseases;Immune system;Cancer: overview;Infectious diseases	K05409;K05409;K05409;K05409;K05409;K05409
ENSG00000159263	304	195	252	55	47	87	44	5.11	4.14	5.13	0.72	1.19	1.53	0.56	4.79333	1	-2.26103	5.34e-16	5.64e-15	SIM2	-	-	-
ENSG00000137166	1381	1124	896	573	363	581	535	17.62	17.38	13.91	6.57	5.85	6.98	6.5	16.3033	6.475	-1.33221	5.48e-16	5.78e-15	FOXP4	-	-	-
ENSG00000141738	26	30	7	448	360	795	243	0.64	1.32	0.22	11.91	12.1	19.8	5.86	0.726667	12.4175	4.09494	5.56e-16	5.86e-15	GRB7	-	-	-
ENSG00000100526	606	505	491	1854	1269	1527	1257	40.65	43.68	40.53	107.48	104.58	94.33	79.07	41.62	96.365	1.21123	5.57e-16	5.86e-15	CDKN3	-	-	-
ENSG00000247315	312	218	168	958	645	929	1019	5.86	5.17	3.78	16.23	15.69	16.53	19.07	4.93667	16.88	1.77371	5.92e-16	6.22e-15	ZCCHC3	-	-	-
ENSG00000106078	2831	2192	1601	497	441	803	410	28.18	28.26	21.52	5.75	6.32	8.03	4.27	25.9867	6.0925	-2.09267	6.11e-16	6.43e-15	COBL	-	-	-
ENSG00000085832	728	578	606	2154	1473	2282	1517	7.3	7.31	7.26	19.46	19.1	21.65	15.15	7.29	18.84	1.36981	6.21e-16	6.53e-15	EPS15	Cellular Processes	Transport and catabolism	K12472
ENSG00000087128	0	0	0	513	349	958	82	0	0	0	11.27	11.01	22.11	1.99	0.001	11.595	13.5012	6.36e-16	6.68e-15	TMPRSS11E	-	-	-
ENSG00000069966	1567	1181	1161	724	533	798	750	38.82	37.58	34.93	16.47	17.6	19.07	19.03	37.11	18.0425	-1.04041	6.44e-16	6.75e-15	GNB5	Human Diseases;Environmental Information Processing;Environmental Information Processing;Human Diseases;Human Diseases;Organismal Systems;Human Diseases;Human Diseases;Organismal Systems;Environmental Information Processing;Organismal Systems;Organismal Systems;Organismal Systems;Organismal Systems;Organismal Systems;Organismal Systems;Human Diseases;Organismal Systems	Cancers;Signal transduction;Signal transduction;Infectious diseases;Infectious disease: viral;Immune system;Substance dependence;Infectious diseases;Nervous system;Signal transduction;Nervous system;Endocrine system;Nervous system;Nervous system;Nervous system;Environmental adaptation;Substance dependence;Nervous system	K04539;K04539;K04539;K04539;K04539;K04539;K04539;K04539;K04539;K04539;K04539;K04539;K04539;K04539;K04539;K04539;K04539;K04539
ENSG00000165533	199	203	207	726	441	624	627	6.76	9.48	9.21	20.58	16.92	20.9	18.45	8.48333	19.2125	1.17934	6.48e-16	6.8e-15	TTC8	-	-	-
ENSG00000129474	1226	933	954	4597	3452	8394	6847	21.93	19.51	18.75	57	72.68	117.86	104.72	20.0633	88.065	2.13401	6.82e-16	7.15e-15	AJUBA	Environmental Information Processing;Environmental Information Processing	Signal transduction;Signal transduction	K16682;K16682
ENSG00000064195	13	8	6	239	385	898	132	0.26	0.2	0.14	4.28	9.9	16.9	2.89	0.2	8.4925	5.40812	6.85e-16	7.18e-15	DLX3	-	-	-
ENSG00000163069	1291	995	781	412	254	484	358	16.42	16	12.79	4.78	4	6.01	4.34	15.07	4.7825	-1.65584	6.87e-16	7.19e-15	SGCB	Human Diseases;Human Diseases;Human Diseases;Human Diseases	Cardiovascular diseases;Cardiovascular diseases;Cardiovascular diseases;Cardiovascular diseases	K12566;K12566;K12566;K12566
ENSG00000187742	399	332	298	1052	738	1133	855	7.29	7.07	7.01	20.47	18.68	20.91	18.35	7.12333	19.6025	1.46041	6.99e-16	7.31e-15	SECISBP2	-	-	-
ENSG00000167759	0	0	0	191	220	563	174	0	0	0	5.31	8.24	16.12	5.13	0.001	8.7	13.0868	7.03e-16	7.35e-15	KLK13	-	-	-
ENSG00000099256	112	87	65	9	11	11	6	3.23	3.72	2.72	0.24	0.38	0.28	0.16	3.22333	0.265	-3.60449	7.26e-16	7.58e-15	PRTFDC1	-	-	-
ENSG00000160293	1178	887	1107	2963	2164	3185	3295	12.85	12.19	14.38	29	30.37	32.78	35.55	13.14	31.925	1.28072	7.37e-16	7.69e-15	VAV2	Environmental Information Processing;Environmental Information Processing;Cellular Processes;Human Diseases;Cellular Processes;Organismal Systems;Organismal Systems;Organismal Systems;Organismal Systems;Organismal Systems;Human Diseases;Organismal Systems;Organismal Systems	Signal transduction;Signal transduction;Cell motility;Cancers;Cellular community - eukaryotes;Immune system;Immune system;Immune system;Immune system;Immune system;Infectious disease: bacterial;Immune system;Immune system	K05730;K05730;K05730;K05730;K05730;K05730;K05730;K05730;K05730;K05730;K05730;K05730;K05730
ENSG00000178934	0	0	0	211	317	890	154	0	0	0	19.69	42.57	87.34	15.86	0.001	41.365	15.3361	7.58e-16	7.9e-15	LGALS7B	-	-	-
ENSG00000099889	30	17	5	283	154	217	214	0.52	0.41	0.12	4.22	3.44	3.36	3.58	0.35	3.65	3.38247	7.62e-16	7.94e-15	ARVCF	-	-	-
ENSG00000166750	770	655	452	5879	3673	7629	2644	6.49	6.56	3.5	38.71	36.93	47.4	21.87	5.51667	36.2275	2.71522	7.75e-16	8.08e-15	SLFN5	-	-	-
ENSG00000106397	3553	2659	3091	1298	918	1068	1562	68.87	66.41	76.01	24.06	22.17	18.92	31.83	70.43	24.245	-1.5385	7.84e-16	8.16e-15	PLOD3	Metabolism;Metabolism;Metabolism	Global and overview maps;Amino acid metabolism;Glycan biosynthesis and metabolism	K13646;K13646;K13646
ENSG00000111877	137	101	128	719	376	436	470	2.02	1.56	1.86	7.32	5.49	4.85	5.06	1.81333	5.68	1.64725	7.91e-16	8.22e-15	MCM9	-	-	-
ENSG00000145088	16	16	13	131	85	120	95	0.83	1.07	0.86	6.25	5.83	5.96	4.9	0.92	5.735	2.64009	8.05e-16	8.37e-15	EAF2	-	-	-
ENSG00000174469	0	1	0	527	281	272	430	0	0.03	0	4.04	3.1	2.19	3.64	0.01	3.2425	8.34096	8.54e-16	8.87e-15	CNTNAP2	Environmental Information Processing	Signaling molecules and interaction	K07380
ENSG00000126561	199	175	214	8	6	23	2	2.78	3.11	3.58	0.1	0.11	0.3	0.03	3.15667	0.135	-4.54737	8.6e-16	8.93e-15	STAT5A	Human Diseases;Human Diseases;Human Diseases;Environmental Information Processing;Cellular Processes;Human Diseases;Human Diseases;Organismal Systems;Organismal Systems;Human Diseases;Organismal Systems;Environmental Information Processing;Human Diseases;Organismal Systems;Human Diseases;Human Diseases	Cancers;Infectious diseases;Cancers;Signal transduction;Cell growth and death;Infectious diseases;Infectious diseases;Endocrine system;Immune system;Endocrine and metabolic diseases;Immune system;Signal transduction;Cancers;Endocrine system;Cancers;Cancers	K11223;K11223;K11223;K11223;K11223;K11223;K11223;K11223;K11223;K11223;K11223;K11223;K11223;K11223;K11223;K11223
ENSG00000106689	137	126	84	0	0	1	0	3.39	3.43	2.17	0	0	0.02	0	2.99667	0.005	-9.22721	8.6e-16	8.93e-15	LHX2	-	-	-
ENSG00000186350	1200	962	1007	5843	4655	8931	3770	11.2	11.34	11.25	49.61	56.87	79.78	35.28	11.2633	55.385	2.29786	8.77e-16	9.09e-15	RXRA	Human Diseases;Environmental Information Processing;Human Diseases;Human Diseases;Human Diseases;Human Diseases;Organismal Systems;Organismal Systems;Organismal Systems;Human Diseases;Organismal Systems;Organismal Systems;Organismal Systems;Human Diseases;Human Diseases	Cancers;Signal transduction;Cancers;Endocrine and metabolic diseases;Infectious diseases;Cancers;Endocrine system;Immune system;Endocrine system;Cancers;Endocrine system;Digestive system;Endocrine system;Cancers;Cancers	K08524;K08524;K08524;K08524;K08524;K08524;K08524;K08524;K08524;K08524;K08524;K08524;K08524;K08524;K08524
ENSG00000142961	109	81	78	670	540	1156	428	1.78	1.67	1.57	10.57	12.06	18.75	7.59	1.67333	12.2425	2.8711	8.88e-16	9.2e-15	MOB3C	-	-	-
ENSG00000100994	863	698	877	4005	2705	4712	6645	10.83	11.06	13.19	45.7	44.51	56.06	84.9	11.6933	57.7925	2.3052	8.96e-16	9.28e-15	PYGB	Metabolism;Cellular Processes;Organismal Systems;Human Diseases;Organismal Systems;Metabolism	Global and overview maps;Cell growth and death;Endocrine system;Endocrine and metabolic diseases;Endocrine system;Carbohydrate metabolism	K00688;K00688;K00688;K00688;K00688;K00688
ENSG00000134376	191	129	46	0	0	0	0	7.88	6.58	2.23	0	0	0	0	5.56333	0.001	-12.4417	9.48e-16	9.81e-15	CRB1	Environmental Information Processing	Signal transduction	K16681
ENSG00000111452	164	104	60	0	0	4	2	1.9	1.75	0.83	0	0	0.07	0.02	1.49333	0.0225	-6.05247	9.8e-16	1.01e-14	ADGRD1	-	-	-
ENSG00000215305	279	266	247	792	645	869	703	5.54	6.69	5.71	13.97	16.46	16.66	13.66	5.98	15.1875	1.34467	1.05e-15	1.08e-14	VPS16	Human Diseases	Infectious diseases	K20180
ENSG00000175065	0	0	0	332	257	556	99	0	0	0	3.38	3.76	5.96	1.12	0.001	3.555	11.7956	1.1e-15	1.13e-14	DSG4	-	-	-
ENSG00000162722	0	0	0	226	155	146	209	0	0	0	2.04	2.01	1.38	2.08	0.001	1.8775	10.8746	1.1e-15	1.14e-14	TRIM58	-	-	-
ENSG00000204764	78	86	63	0	0	0	0	2.23	1.56	0.95	0	0	0	0	1.58	0.001	-10.6257	1.17e-15	1.21e-14	RANBP17	-	-	-
ENSG00000196793	123	85	107	1	0	0	0	3.06	2.6	3.26	0.02	0	0	0	2.97333	0.005	-9.21594	1.19e-15	1.23e-14	ZNF239	-	-	-
ENSG00000158669	2594	1826	1834	1097	781	762	957	38.86	39.43	36.32	16.45	13.08	10.75	16.57	38.2033	14.2125	-1.42654	1.2e-15	1.24e-14	GPAT4	Metabolism;Metabolism;Metabolism	Global and overview maps;Lipid metabolism;Lipid metabolism	K13506;K13506;K13506
ENSG00000173269	28	10	5	241	201	435	198	1.11	0.17	0.28	6.04	6.54	9.05	4.87	0.52	6.625	3.67134	1.21e-15	1.25e-14	MMRN2	-	-	-
ENSG00000125871	465	470	381	1574	1086	1249	1250	10.86	13.9	10.68	33.22	33.02	27.71	29.03	11.8133	30.745	1.37994	1.22e-15	1.25e-14	MGME1	-	-	-
ENSG00000151065	161	129	125	2	0	0	0	4.06	4.1	3.78	0.05	0	0	0	3.98	0.0125	-8.3147	1.22e-15	1.26e-14	DCP1B	Genetic Information Processing	Folding, sorting and degradation	K12611
ENSG00000184916	1193	834	826	4582	3357	6383	3138	10.69	9.43	8.87	37.17	39.1	54.4	28.13	9.66333	39.7	2.03855	1.26e-15	1.29e-14	JAG2	Human Diseases;Human Diseases;Human Diseases;Organismal Systems;Environmental Information Processing	Cancers;Cancers;Drug resistance;Immune system;Signal transduction	K21635;K21635;K21635;K21635;K21635
ENSG00000184060	93	72	54	2	1	3	0	2.32	4.5	1.74	0.06	0.06	0.12	0	2.85333	0.06	-5.57154	1.29e-15	1.32e-14	ADAP2	-	-	-
ENSG00000185340	396	371	444	1391	974	1270	1506	8.25	10.79	11.7	26.43	27.95	25.69	32.44	10.2467	28.1275	1.45683	1.31e-15	1.35e-14	GAS2L1	-	-	-
ENSG00000151718	1822	1537	1185	762	467	530	658	16.02	17.33	12.54	6.03	5.52	5.21	6.1	15.2967	5.715	-1.42039	1.31e-15	1.35e-14	WWC2	-	-	-
ENSG00000110330	525	426	613	2549	1407	2752	1776	8.49	8.55	12.58	33.7	27.83	42.39	27.94	9.87333	32.965	1.73933	1.35e-15	1.38e-14	BIRC2	Human Diseases;Human Diseases;Human Diseases;Cellular Processes;Organismal Systems;Environmental Information Processing;Cellular Processes;Environmental Information Processing;Genetic Information Processing;Cellular Processes;Environmental Information Processing;Human Diseases;Human Diseases;Human Diseases;Cellular Processes	Infectious diseases;Cancers;Infectious diseases;Cellular community - eukaryotes;Immune system;Signal transduction;Cell growth and death;Signal transduction;Folding, sorting and degradation;Cell growth and death;Signal transduction;Infectious diseases;Cancers;Drug resistance;Cell growth and death	K16060;K16060;K16060;K16060;K16060;K16060;K16060;K16060;K16060;K16060;K16060;K16060;K16060;K16060;K16060
ENSG00000176399	117	71	80	3	4	12	4	1.08	0.83	0.89	0.03	0.05	0.11	0.04	0.933333	0.0575	-4.02076	1.37e-15	1.4e-14	DMRTA1	-	-	-
ENSG00000109846	278	287	60	0	0	1	2	16.24	21.01	4.46	0	0	0.08	0.12	13.9033	0.05	-8.11929	1.39e-15	1.42e-14	CRYAB	Genetic Information Processing;Organismal Systems	Folding, sorting and degradation;Aging	K09542;K09542
ENSG00000185477	129	88	52	2	0	1	2	0.57	0.47	0.23	0.01	0	0	0.01	0.423333	0.005	-6.40372	1.4e-15	1.43e-14	GPRIN3	-	-	-
ENSG00000101213	93	58	32	447	454	1009	647	1.82	1.46	0.75	7.73	11.21	18.35	12.23	1.34333	12.38	3.20412	1.4e-15	1.43e-14	PTK6	-	-	-
ENSG00000204160	319	286	365	1157	900	1043	1281	5.41	5.2	9.38	20.87	22.82	17.46	23.49	6.66333	21.16	1.66702	1.43e-15	1.46e-14	ZDHHC18	-	-	-
ENSG00000178718	865	744	1114	26	21	60	2	18.98	20.61	29.27	0.51	0.6	1.25	0.04	22.9533	0.6	-5.2576	1.43e-15	1.46e-14	RPP25	Genetic Information Processing;Genetic Information Processing	Translation;Translation	K14525;K14525
ENSG00000101310	1351	1015	1144	4087	2724	3103	4223	26.66	27.17	27.02	71.7	68.04	56.07	82.33	26.95	69.535	1.36745	1.44e-15	1.47e-14	SEC23B	Genetic Information Processing	Folding, sorting and degradation	K14006
ENSG00000105997	14	12	6	155	128	236	98	0.44	0.28	0.13	4.7	5.46	6.46	2.39	0.283333	4.7525	4.06811	1.5e-15	1.53e-14	HOXA3	-	-	-
ENSG00000157020	2767	2389	2700	1065	709	633	1060	104.7	114.42	121.7	36.17	34.62	23.15	39.81	113.607	33.4375	-1.76451	1.56e-15	1.59e-14	SEC13	Genetic Information Processing;Genetic Information Processing;Environmental Information Processing	Folding, sorting and degradation;Translation;Signal transduction	K14004;K14004;K14004
ENSG00000010278	1647	1410	1613	8825	8944	17425	6886	69.5	75.46	80.86	330.32	481.28	694.56	284.21	75.2733	447.592	2.57198	1.69e-15	1.72e-14	CD9	Organismal Systems	Immune system	K06460
ENSG00000102081	1017	815	845	3422	2052	2794	2088	13.72	13.16	12.87	41.68	35.7	36.16	29.77	13.25	35.8275	1.43508	1.7e-15	1.73e-14	FMR1	Genetic Information Processing	Translation	K15516
ENSG00000109501	541	446	413	260	193	205	217	7.86	9.17	7.31	3.42	3.64	2.88	3.16	8.11333	3.275	-1.3088	1.71e-15	1.73e-14	WFS1	Genetic Information Processing	Folding, sorting and degradation	K14020
ENSG00000134901	1292	1066	879	512	286	394	506	32.9	34.28	26.81	11.76	9.44	9.51	12.84	31.33	10.8875	-1.52487	1.77e-15	1.8e-14	POGLUT2	-	-	-
ENSG00000164070	1286	1087	1612	575	244	313	326	17.5	18.21	25.68	6.81	4.09	3.69	4.07	20.4633	4.665	-2.13309	1.79e-15	1.82e-14	HSPA4L	Genetic Information Processing	Folding, sorting and degradation	K09485
ENSG00000169035	0	0	0	179	134	191	153	0	0	0	4.3	4.95	4.78	4.75	0.001	4.695	12.1969	1.82e-15	1.85e-14	KLK7	-	-	-
ENSG00000174482	94	71	56	0	0	0	0	1.6	1.55	1.14	0	0	0	0	1.43	0.001	-10.4818	1.84e-15	1.87e-14	LINGO2	-	-	-
ENSG00000182093	531	422	403	248	160	165	188	18.16	18.44	16.69	7.64	7.1	5.39	6.67	17.7633	6.7	-1.40667	1.91e-15	1.94e-14	GET1	-	-	-
ENSG00000111907	459	373	327	1908	1549	3145	1506	19.89	21.93	18.15	79.16	89.61	131.25	68.23	19.99	92.0625	2.20334	1.95e-15	1.97e-14	TPD52L1	-	-	-
ENSG00000129514	116	99	108	1085	713	1136	408	1.71	1.84	1.9	14.61	13.89	16.06	5.99	1.81667	12.6375	2.79835	1.97e-15	1.99e-14	FOXA1	-	-	-
ENSG00000169635	119	81	81	495	394	651	339	0.9	0.79	0.73	3.38	3.86	4.81	2.56	0.806667	3.6525	2.17884	1.98e-15	2.01e-14	HIC2	-	-	-
ENSG00000155324	181	164	169	599	535	535	568	3.86	4.66	4.02	12.38	14.8	11.55	11.79	4.18	12.63	1.59528	1.99e-15	2.02e-14	GRAMD2B	-	-	-
ENSG00000112473	4126	3160	3175	2258	1501	1660	1966	94.48	91.62	87.83	46.78	44.67	36.6	45	91.31	43.2625	-1.07766	2.01e-15	2.03e-14	SLC39A7	-	-	-
ENSG00000203727	111	70	71	0	1	4	0	0.91	0.72	0.69	0	0.01	0.03	0	0.773333	0.01	-6.27302	2.02e-15	2.04e-14	SAMD5	-	-	-
ENSG00000139428	224	202	261	938	840	915	734	8.9	10.95	12.89	32.14	42.8	32.85	29.18	10.9133	34.2425	1.6497	2.08e-15	2.1e-14	MMAB	Metabolism;Metabolism	Global and overview maps;Metabolism of cofactors and vitamins	K00798;K00798
ENSG00000068028	723	463	445	190	149	229	225	20.9	17.02	15.43	5.01	5.63	6.35	6.53	17.7833	5.88	-1.59664	2.1e-15	2.12e-14	RASSF1	Human Diseases;Environmental Information Processing;Human Diseases;Environmental Information Processing;Human Diseases;Human Diseases;Environmental Information Processing	Cancers;Signal transduction;Cancers;Signal transduction;Cancers;Cancers;Signal transduction	K09850;K09850;K09850;K09850;K09850;K09850;K09850
ENSG00000183049	1204	880	747	27	34	123	19	11.63	11.58	8.31	0.28	0.65	1.73	0.4	10.5067	0.765	-3.7797	2.1e-15	2.12e-14	CAMK1D	Environmental Information Processing;Organismal Systems;Organismal Systems;Human Diseases	Signal transduction;Endocrine system;Endocrine system;Cancers	K08794;K08794;K08794;K08794
ENSG00000176095	1875	1438	1572	1019	715	786	943	22.69	21.82	22.33	10.72	10.8	8.64	11.09	22.28	10.3125	-1.11136	2.11e-15	2.13e-14	IP6K1	Environmental Information Processing	Signal transduction	K07756
ENSG00000167123	2723	1981	1508	207	290	485	178	61.44	55.71	39.7	4	8.47	10.05	3.83	52.2833	6.5875	-2.98855	2.2e-15	2.21e-14	CERCAM	-	-	-
ENSG00000112319	1932	1756	1330	0	4	0	0	22.58	26.68	18.8	0	0.08	0	0	22.6867	0.02	-10.1476	2.22e-15	2.24e-14	EYA4	-	-	-
ENSG00000172000	115	82	102	0	1	0	0	2.22	1.84	1.67	0	0.01	0	0	1.91	0.0025	-9.57743	2.26e-15	2.27e-14	ZNF556	Human Diseases	Infectious diseases	K09228
ENSG00000168280	89	65	63	2	3	0	5	0.78	0.82	0.86	0.02	0.03	0	0.04	0.82	0.0225	-5.18763	2.27e-15	2.28e-14	KIF5C	Human Diseases;Human Diseases;Cellular Processes;Organismal Systems	Neurodegenerative diseases;Neurodegenerative diseases;Transport and catabolism;Nervous system	K10396;K10396;K10396;K10396
ENSG00000196975	449	370	352	1962	1612	3152	1442	11.44	11.92	11.46	45.44	50.72	71.89	36.95	11.6067	51.25	2.1426	2.36e-15	2.37e-14	ANXA4	-	-	-
ENSG00000103253	168	142	121	12	14	10	28	6.16	6.46	6.65	0.61	0.8	0.66	0.95	6.42333	0.755	-3.08877	2.36e-15	2.37e-14	HAGHL	-	-	-
ENSG00000166908	715	598	649	1601	1218	1706	1432	11.85	12.83	13.77	25.78	26.73	28.13	26.55	12.8167	26.7975	1.06408	2.46e-15	2.47e-14	PIP4K2C	Metabolism;Cellular Processes;Environmental Information Processing;Metabolism	Global and overview maps;Cell motility;Signal transduction;Carbohydrate metabolism	K00920;K00920;K00920;K00920
ENSG00000006283	246	220	55	1	1	1	0	2.47	2.89	0.9	0.04	0.01	0.01	0	2.08667	0.015	-7.12009	2.48e-15	2.48e-14	CACNA1G	Environmental Information Processing;Environmental Information Processing;Human Diseases;Organismal Systems;Organismal Systems;Organismal Systems;Organismal Systems;Human Diseases	Signal transduction;Signal transduction;Endocrine and metabolic diseases;Environmental adaptation;Endocrine system;Endocrine system;Endocrine system;Endocrine and metabolic diseases	K04854;K04854;K04854;K04854;K04854;K04854;K04854;K04854
ENSG00000182307	3541	2894	3342	907	555	553	1175	70.7	72.96	79.96	16.45	14.41	10.46	23.38	74.54	16.175	-2.20425	2.49e-15	2.49e-14	C8orf33	-	-	-
ENSG00000017427	119	113	72	0	1	1	1	4.65	3.99	3.46	0	0.01	0.04	0.01	4.03333	0.015	-8.07087	2.56e-15	2.56e-14	IGF1	Human Diseases;Environmental Information Processing;Environmental Information Processing;Human Diseases;Environmental Information Processing;Environmental Information Processing;Human Diseases;Cellular Processes;Human Diseases;Environmental Information Processing;Human Diseases;Cellular Processes;Environmental Information Processing;Cellular Processes;Environmental Information Processing;Organism…	Cancers;Signal transduction;Signal transduction;Cancers;Signal transduction;Signal transduction;Cancers;Cellular community - eukaryotes;Cardiovascular diseases;Signal transduction;Cancers;Cellular community - eukaryotes;Signal transduction;Cell growth and death;Signal transduction;Endocrine system;Signal transduction;Endocrine system;Drug resistance;Sensory system;Cancers;Aging;Cardiovascular dis…	K05459;K05459;K05459;K05459;K05459;K05459;K05459;K05459;K05459;K05459;K05459;K05459;K05459;K05459;K05459;K05459;K05459;K05459;K05459;K05459;K05459;K05459;K05459;K05459;K05459;K05459;K05459;K05459;K05459;K05459;K05459
ENSG00000084234	6975	4903	4310	15499	12113	16609	15086	113.56	100.19	84.06	225.9	251.76	246.74	242.12	99.27	241.63	1.28337	2.74e-15	2.74e-14	APLP2	-	-	-
ENSG00000197915	5	0	1	279	150	375	77	0.03	0	0.01	1.35	1.04	1.91	0.41	0.0133333	1.1775	6.46455	2.74e-15	2.74e-14	HRNR	-	-	-
ENSG00000044524	276	146	64	1	0	0	0	2.5	1.67	0.81	0.01	0	0	0	1.66	0.0025	-9.37504	2.83e-15	2.82e-14	EPHA3	Organismal Systems	Development	K05104
ENSG00000175040	70	65	73	3	0	1	1	0.87	1.02	1.09	0.03	0	0.01	0.01	0.993333	0.0125	-6.31228	2.84e-15	2.83e-14	CHST2	Metabolism	Glycan biosynthesis and metabolism	K04745
ENSG00000147852	1136	656	184	16	17	57	22	16.04	12.17	3.18	0.24	0.33	0.96	0.37	10.4633	0.475	-4.46127	2.91e-15	2.9e-14	VLDLR	Human Diseases	Neurodegenerative disease	K20053
ENSG00000173905	3745	3353	2997	2130	1031	1490	1506	52.31	60.22	54.13	28.75	19.19	20.14	22.28	55.5533	22.59	-1.29819	2.93e-15	2.93e-14	GOLIM4	-	-	-
ENSG00000162738	0	0	0	240	314	1044	108	0	0	0	2.09	3.93	9.55	1.04	0.001	4.1525	12.0198	2.96e-15	2.95e-14	VANGL2	Environmental Information Processing	Signal transduction	K04510
ENSG00000267060	99	73	59	2	0	4	0	3.33	3.08	2.36	0.05	0	0.1	0	2.92333	0.0375	-6.28458	3.01e-15	3e-14	PTGES3L	-	-	-
ENSG00000189221	199	133	80	958	956	2329	1137	2.56	2.16	1.22	11.23	15.96	28.64	14.78	1.98	17.6525	3.1563	3.07e-15	3.06e-14	MAOA	Metabolism;Human Diseases;Organismal Systems;Organismal Systems;Metabolism;Human Diseases;Metabolism;Human Diseases;Metabolism;Metabolism;Metabolism;Metabolism;Metabolism	Global and overview maps;Substance dependence;Nervous system;Nervous system;Xenobiotics biodegradation and metabolism;Substance dependence;Amino acid metabolism;Substance dependence;Amino acid metabolism;Amino acid metabolism;Amino acid metabolism;Amino acid metabolism;Amino acid metabolism	K00274;K00274;K00274;K00274;K00274;K00274;K00274;K00274;K00274;K00274;K00274;K00274;K00274
ENSG00000159231	62	49	56	251	181	252	184	3.21	3.2	3.47	11.72	12.14	12.37	9.49	3.29333	11.43	1.7952	3.12e-15	3.1e-14	CBR3	Metabolism;Metabolism;Metabolism	Global and overview maps;Xenobiotics biodegradation and metabolism;Lipid metabolism	K00084;K00084;K00084
ENSG00000178209	25479	18756	21309	6953	4537	6757	9964	101.02	93.49	102.27	24.42	22.71	25.11	38.49	98.9267	27.6825	-1.83739	3.24e-15	3.22e-14	PLEC	-	-	-
ENSG00000176920	3	3	0	150	187	328	80	0.11	0.14	0	3.27	5.75	7.24	1.78	0.0833333	4.51	5.75809	3.29e-15	3.27e-14	FUT2	Metabolism;Metabolism;Metabolism	Global and overview maps;Glycan biosynthesis and metabolism;Glycan biosynthesis and metabolism	K00718;K00718;K00718
ENSG00000147509	13	20	25	176	114	168	218	0.41	0.81	0.95	4.98	4.62	5.02	6.86	0.723333	5.37	2.89219	3.38e-15	3.36e-14	RGS20	-	-	-
ENSG00000006611	181	170	38	0	0	0	0	5.06	5.84	1.46	0	0	0	0	4.12	0.001	-12.0084	3.39e-15	3.36e-14	USH1C	-	-	-
ENSG00000166813	350	302	366	121	98	84	126	4.02	4.44	5.07	1.51	1.44	0.9	1.42	4.51	1.3175	-1.77532	3.41e-15	3.39e-14	KIF7	Human Diseases;Human Diseases;Environmental Information Processing	Cancers;Cancers;Signal transduction	K18806;K18806;K18806
ENSG00000134830	99	72	51	0	0	0	0	1.32	1.6	0.93	0	0	0	0	1.28333	0.001	-10.3257	3.62e-15	3.58e-14	C5AR2	-	-	-
ENSG00000138696	72	55	87	0	0	0	0	0.79	0.77	1.31	0	0	0	0	0.956667	0.001	-9.90187	3.68e-15	3.64e-14	BMPR1B	Environmental Information Processing;Organismal Systems;Environmental Information Processing;Cellular Processes;Human Diseases;Environmental Information Processing	Signaling molecules and interaction;Development;Signal transduction;Cellular community - eukaryotes;Cardiovascular diseases;Signal transduction	K13578;K13578;K13578;K13578;K13578;K13578
ENSG00000155849	81	59	125	1	0	1	3	3.37	2.26	4.52	0.02	0	0.02	0.06	3.38333	0.025	-7.08037	3.75e-15	3.71e-14	ELMO1	Human Diseases;Organismal Systems;Human Diseases	Infectious diseases;Immune system;Infectious diseases	K12366;K12366;K12366
ENSG00000164120	55	55	25	1267	1056	3487	374	1.65	2.02	0.73	28.54	33.34	79.46	10.18	1.46667	37.88	4.69082	3.79e-15	3.75e-14	HPGD	Human Diseases	Cancers	K00069
ENSG00000188060	115	105	78	0	0	1	0	2.83	3.36	2.16	0	0	0.03	0	2.78333	0.0075	-8.53571	3.87e-15	3.82e-14	RAB42	-	-	-
ENSG00000137968	124	114	74	0	1	0	0	1.58	1.85	1.13	0	0.02	0	0	1.52	0.005	-8.24793	3.94e-15	3.9e-14	SLC44A5	Human Diseases	Cancers	K15377
ENSG00000274349	44	33	34	222	118	219	161	0.83	0.89	0.7	2.65	1.97	2.65	2.26	0.806667	2.3825	1.56243	4.06e-15	4.01e-14	ZNF658	Human Diseases	Infectious diseases	K09228
ENSG00000064199	47	38	43	187	135	202	166	0.67	0.69	0.74	2.42	2.5	2.75	2.37	0.7	2.51	1.84226	4.07e-15	4.01e-14	SPA17	-	-	-
ENSG00000080854	1	0	0	503	291	221	327	0.08	0	0	1.92	1.22	0.79	1.3	0.0266667	1.3075	5.61563	4.2e-15	4.14e-14	IGSF9B	-	-	-
ENSG00000267368	132	97	171	2209	2197	7246	1077	5.09	4.69	7.91	76.74	109.57	264.42	41.34	5.89667	123.017	4.38282	4.23e-15	4.17e-14	UPK3BL1	-	-	-
ENSG00000103485	170	160	95	1	0	1	0	5.69	7.34	3.89	0.04	0	0.04	0	5.64	0.02	-8.13955	4.31e-15	4.24e-14	QPRT	Metabolism;Metabolism	Global and overview maps;Metabolism of cofactors and vitamins	K00767;K00767
ENSG00000183578	106	72	120	3	8	9	2	2.66	2.29	3.8	0.08	0.29	0.22	0.06	2.91667	0.1625	-4.16581	4.31e-15	4.24e-14	TNFAIP8L3	-	-	-
ENSG00000152804	231	174	145	48	38	34	56	7.29	7.12	5.61	1.3	1.48	1.07	1.88	6.67333	1.4325	-2.21987	4.38e-15	4.31e-14	HHEX	Human Diseases;Human Diseases	Cancers;Endocrine and metabolic diseases	K08024;K08024
ENSG00000085185	657	474	333	189	104	170	153	6.32	6.26	3.42	1.7	1.38	1.39	2.13	5.33333	1.65	-1.69257	4.45e-15	4.37e-14	BCORL1	-	-	-
ENSG00000125430	160	120	69	0	0	0	4	2.01	1.68	1.09	0	0	0	0.06	1.59333	0.015	-6.73094	4.51e-15	4.43e-14	HS3ST3B1	Metabolism	Glycan biosynthesis and metabolism	K07809
ENSG00000100906	804	550	374	2759	2413	2712	2228	26.69	23.07	14.89	82.64	103.75	85.32	73.72	21.55	86.3575	2.00263	4.63e-15	4.55e-14	NFKBIA	Human Diseases;Human Diseases;Human Diseases;Human Diseases;Human Diseases;Human Diseases;Human Diseases;Human Diseases;Human Diseases;Environmental Information Processing;Human Diseases;Organismal Systems;Human Diseases;Organismal Systems;Human Diseases;Environmental Information Processing;Human Diseases;Human Diseases;Organismal Systems;Human Diseases;Human Diseases;Cellular Processes;Organisma…	Infectious diseases;Cancers;Infectious diseases;Infectious diseases;Infectious diseases;Infectious diseases;Infectious diseases;Infectious disease: viral;Infectious diseases;Signal transduction;Cancers;Immune system;Infectious diseases;Immune system;Infectious diseases;Signal transduction;Infectious diseases;Infectious diseases;Immune system;Infectious diseases;Infectious diseases;Cell growth and…	K04734;K04734;K04734;K04734;K04734;K04734;K04734;K04734;K04734;K04734;K04734;K04734;K04734;K04734;K04734;K04734;K04734;K04734;K04734;K04734;K04734;K04734;K04734;K04734;K04734;K04734;K04734;K04734;K04734;K04734;K04734;K04734;K04734;K04734;K04734;K04734;K04734;K04734;K04734;K04734;K04734;K04734;K04734;K04734;K04734
ENSG00000137486	178	133	117	21	2	8	15	3.02	2.76	2.71	0.37	0.07	0.23	0.24	2.83	0.2275	-3.63686	4.69e-15	4.6e-14	ARRB1	Organismal Systems;Environmental Information Processing;Cellular Processes;Organismal Systems;Organismal Systems;Organismal Systems;Organismal Systems;Human Diseases;Organismal Systems;Environmental Information Processing	Sensory system;Signal transduction;Transport and catabolism;Immune system;Nervous system;Endocrine system;Endocrine system;Substance dependence;Endocrine system;Signal transduction	K04439;K04439;K04439;K04439;K04439;K04439;K04439;K04439;K04439;K04439
ENSG00000111707	1074	844	715	3363	2285	3124	2194	11.75	11.66	9.37	33.18	32.38	32.39	23.92	10.9267	30.4675	1.47942	4.74e-15	4.65e-14	SUDS3	-	-	-
ENSG00000131094	285	190	52	0	1	0	3	9.64	8.12	2.11	0	0.04	0	0.1	6.62333	0.035	-7.56406	4.79e-15	4.69e-14	C1QL1	-	-	-
ENSG00000196850	703	594	758	2427	1328	2138	2072	7.27	7.76	9.39	22.65	17.8	20.97	21.36	8.14	20.695	1.34618	5.32e-15	5.2e-14	PPTC7	-	-	-
ENSG00000138640	866	644	443	236	163	162	209	10.92	10.49	7.63	2.89	2.74	1.96	3.15	9.68	2.685	-1.85008	5.38e-15	5.26e-14	FAM13A	-	-	-
ENSG00000143355	85	60	55	0	0	0	0	1.44	0.91	1.26	0	0	0	0	1.20333	0.001	-10.2328	5.43e-15	5.31e-14	LHX9	-	-	-
ENSG00000106018	138	95	43	0	0	0	0	2.22	1.73	0.69	0	0	0	0	1.54667	0.001	-10.5949	5.44e-15	5.32e-14	VIPR2	Environmental Information Processing;Environmental Information Processing	Signaling molecules and interaction;Signal transduction	K04590;K04590
ENSG00000049656	11392	9241	10863	2979	2042	1672	3679	236.93	242.91	271.51	56.5	55.34	32.98	76.95	250.45	55.4425	-2.17546	5.44e-15	5.32e-14	CLPTM1L	-	-	-
ENSG00000102181	1019	815	701	250	216	377	205	16.03	15.67	14.77	3.67	4.21	4.87	3.03	15.49	3.945	-1.97324	5.46e-15	5.33e-14	CD99L2	Environmental Information Processing;Organismal Systems	Signaling molecules and interaction;Immune system	K06520;K06520
ENSG00000165476	769	695	631	1917	1219	1946	1668	7.68	8.77	7.55	17.28	15.78	18.43	16.61	8	17.025	1.08958	5.68e-15	5.54e-14	REEP3	-	-	-
ENSG00000142765	2	0	1	200	267	913	135	0.06	0	0.03	4.82	9.22	22.96	3.63	0.03	10.1575	8.40337	5.72e-15	5.57e-14	SYTL1	-	-	-
ENSG00000141576	142	100	72	1	0	6	0	2.03	1.41	1.07	0.01	0	0.06	0	1.50333	0.0175	-6.42467	5.76e-15	5.62e-14	RNF157	-	-	-
ENSG00000132623	131	141	140	793	449	491	509	1.27	1.72	1.63	6.95	5.65	4.51	4.93	1.54	5.51	1.83912	5.85e-15	5.69e-14	ANKEF1	-	-	-
ENSG00000205413	375	316	715	6050	2352	5380	3075	2.85	3.12	6.5	42.35	23.15	38.73	23.57	4.15667	31.95	2.94232	6.01e-15	5.85e-14	SAMD9	-	-	-
ENSG00000128567	7021	4732	7531	2556	1985	2830	1789	79.85	65.33	102.58	26.79	28.85	28.05	20.05	82.5867	25.935	-1.67101	6.1e-15	5.93e-14	PODXL	Human Diseases	Infectious diseases	K06817
ENSG00000175701	5	3	5	92	68	74	119	0.61	0.46	0.62	10.04	10.66	8.49	14.35	0.563333	10.885	4.27221	6.11e-15	5.94e-14	MTLN	-	-	-
ENSG00000136021	782	707	845	3711	1982	4160	2493	9.35	10.21	11.92	36.71	28.8	44.54	27.58	10.4933	34.4075	1.71325	6.12e-15	5.95e-14	SCYL2	-	-	-
ENSG00000137409	6948	5952	4750	2868	2239	3402	2704	183.6	197.84	149.38	68.01	76.45	84.69	70.72	176.94	74.9675	-1.23892	6.16e-15	5.98e-14	MTCH1	-	-	-
ENSG00000176390	294	219	307	1010	603	813	888	5.82	4.97	6.72	17.8	15.47	15.56	16.63	5.83667	16.365	1.4874	6.22e-15	6.04e-14	CRLF3	-	-	-
ENSG00000161682	107	83	42	4	3	5	5	1.92	1.85	0.89	0.06	0.06	0.08	0.08	1.55333	0.07	-4.47187	6.31e-15	6.12e-14	FAM171A2	-	-	-
ENSG00000169692	456	360	465	1515	1041	2000	1833	15.43	15.33	18.9	46.26	45.58	63.67	61.59	16.5533	54.275	1.71317	6.59e-15	6.39e-14	AGPAT2	Metabolism;Environmental Information Processing;Metabolism;Metabolism;Organismal Systems	Global and overview maps;Signal transduction;Lipid metabolism;Lipid metabolism;Digestive system	K13509;K13509;K13509;K13509;K13509
ENSG00000112320	94	63	51	0	0	0	0	0.78	0.66	0.51	0	0	0	0	0.65	0.001	-9.3443	6.62e-15	6.42e-14	SOBP	-	-	-
ENSG00000107262	3142	2431	2644	1434	1117	1627	1652	143.45	144.31	151.24	43.85	52.52	55.02	63.82	146.333	53.8025	-1.44351	6.65e-15	6.44e-14	BAG1	Genetic Information Processing	Folding, sorting and degradation	K09555
ENSG00000108604	675	531	705	2068	1597	1719	1990	17.57	17.47	25.69	49.08	51.47	40.72	53.14	20.2433	48.6025	1.26358	6.86e-15	6.64e-14	SMARCD2	Organismal Systems;Human Diseases	Environmental adaptation;Cancers	K11650;K11650
ENSG00000114315	153	124	118	759	630	1092	476	5.02	5.14	4.64	22.46	26.78	33.95	15.56	4.93333	24.6875	2.32315	7.08e-15	6.85e-14	HES1	Human Diseases;Human Diseases;Human Diseases;Human Diseases;Environmental Information Processing;Genetic Information Processing;Human Diseases	Cancers;Infectious diseases;Infectious diseases;Cancers;Signal transduction;Replication and repair;Endocrine and metabolic diseases	K06054;K06054;K06054;K06054;K06054;K06054;K06054
ENSG00000188549	766	582	423	2777	2252	4225	2303	10.84	9.62	7.03	37.9	45.77	63.14	35.36	9.16333	45.5425	2.31327	7.09e-15	6.85e-14	CCDC9B	-	-	-
ENSG00000145246	377	272	339	951	750	1054	816	3.06	3.01	3.39	6.65	7.7	7.87	6.31	3.15333	7.1325	1.17753	7.14e-15	6.9e-14	ATP10D	-	-	-
ENSG00000110841	1199	989	844	2992	2260	3351	2481	19.76	16.9	14.98	42.49	46.2	51.95	37.64	17.2133	44.57	1.37255	7.29e-15	7.04e-14	PPFIBP1	-	-	-
ENSG00000172059	306	267	208	57	22	68	66	4.02	4.41	3.24	0.68	0.38	1.11	0.87	3.89	0.76	-2.3557	7.38e-15	7.12e-14	KLF11	-	-	-
ENSG00000225697	892	663	473	189	142	239	121	21.82	17.62	12.99	3.52	4.79	4.8	2.8	17.4767	3.9775	-2.1355	7.49e-15	7.22e-14	SLC26A6	Organismal Systems	Digestive system	K14704
ENSG00000139679	2	1	0	219	142	267	95	0.05	0.03	0	5.15	4.81	6.6	2.45	0.0266667	4.7525	7.47751	7.5e-15	7.22e-14	LPAR6	Human Diseases;Environmental Information Processing;Environmental Information Processing;Environmental Information Processing	Cancers;Signal transduction;Signaling molecules and interaction;Signal transduction	K04273;K04273;K04273;K04273
ENSG00000146592	98	109	79	0	0	0	1	0.74	1.27	0.77	0	0	0	0.03	0.926667	0.0075	-6.94902	7.72e-15	7.43e-14	CREB5	Environmental Information Processing;Human Diseases;Human Diseases;Organismal Systems;Human Diseases;Human Diseases;Environmental Information Processing;Human Diseases;Human Diseases;Environmental Information Processing;Human Diseases;Human Diseases;Organismal Systems;Organismal Systems;Organismal Systems;Organismal Systems;Environmental Information Processing;Organismal Systems;Organismal System…	Signal transduction;Infectious diseases;Neurodegenerative diseases;Environmental adaptation;Infectious diseases;Infectious diseases;Signal transduction;Cancers;Substance dependence;Signal transduction;Infectious diseases;Endocrine and metabolic diseases;Circulatory system;Endocrine system;Nervous system;Endocrine system;Signal transduction;Endocrine system;Nervous system;Signal transduction;Endoc…	K09047;K09047;K09047;K09047;K09047;K09047;K09047;K09047;K09047;K09047;K09047;K09047;K09047;K09047;K09047;K09047;K09047;K09047;K09047;K09047;K09047;K09047;K09047;K09047;K09047;K09047;K09047;K09047;K09047;K09047;K09047;K09047
ENSG00000130958	99	85	51	555	437	915	407	3.76	3.91	2.05	16.32	18.06	27.22	13.37	3.24	18.7425	2.53225	8.16e-15	7.85e-14	SLC35D2	-	-	-
ENSG00000175697	105	65	70	0	0	5	3	1.27	0.97	0.96	0	0	0.06	0.06	1.06667	0.03	-5.152	8.25e-15	7.93e-14	GPR156	Environmental Information Processing	Signaling molecules and interaction	K04617
ENSG00000128591	6034	4690	5594	0	8	1	0	34.06	33.44	37.8	0	0.06	0.01	0	35.1	0.0175	-10.9699	8.26e-15	7.94e-14	FLNC	Environmental Information Processing;Human Diseases;Human Diseases;Cellular Processes	Signal transduction;Infectious diseases;Cancers;Cellular community - eukaryotes	K04437;K04437;K04437;K04437
ENSG00000173894	1070	816	864	173	132	92	258	12.66	11.96	11.86	1.83	1.91	1.02	2.87	12.16	1.9075	-2.67239	8.43e-15	8.1e-14	CBX2	-	-	-
ENSG00000062716	6532	5212	4234	2206	2116	2220	1910	96.83	97.15	76.52	32.16	43.23	33	33.2	90.1667	35.3975	-1.34895	8.47e-15	8.13e-14	VMP1	Cellular Processes	Transport and catabolism	K21248
ENSG00000143469	0	0	0	401	260	66	518	0	0	0	2.98	2.45	0.44	4.09	0.001	2.49	11.2819	8.52e-15	8.18e-14	SYT14	-	-	-
ENSG00000050327	415	362	351	1218	968	1612	1064	4.89	4.36	4.82	11.88	13.5	15.86	11.76	4.69	13.25	1.49833	8.55e-15	8.2e-14	ARHGEF5	-	-	-
ENSG00000114279	106	81	54	2	1	1	0	2.2	2.07	1.12	0.03	0.02	0.01	0	1.79667	0.015	-6.90422	8.59e-15	8.23e-14	FGF12	-	-	-
ENSG00000163521	222	175	145	37	30	60	29	5.9	5.36	5.49	0.97	0.85	1.58	0.67	5.58333	1.0175	-2.4561	9.13e-15	8.75e-14	GLB1L	-	-	-
ENSG00000218336	1185	893	826	363	274	242	399	7.09	9.72	5.67	2.13	2.33	2.41	2.8	7.49333	2.4175	-1.63209	9.25e-15	8.85e-14	TENM3	-	-	-
ENSG00000135677	6171	4515	3669	2325	1762	2287	1691	68.52	62.97	48.13	23.8	25.05	24.31	19.6	59.8733	23.19	-1.36841	9.6e-15	9.19e-14	GNS	Metabolism;Cellular Processes;Metabolism	Global and overview maps;Transport and catabolism;Glycan biosynthesis and metabolism	K01137;K01137;K01137
ENSG00000147180	64	77	51	7	3	5	4	0.92	1.34	0.78	0.08	0.05	0.07	0.05	1.01333	0.0625	-4.01911	9.65e-15	9.23e-14	ZNF711	-	-	-
ENSG00000165458	6468	4793	5165	1491	1225	2329	1025	77.14	68.27	70.23	17.59	24.84	27.1	11.9	71.88	20.3575	-1.82003	9.78e-15	9.35e-14	INPPL1	Metabolism;Organismal Systems;Organismal Systems;Organismal Systems;Environmental Information Processing;Metabolism	Global and overview maps;Immune system;Immune system;Endocrine system;Signal transduction;Carbohydrate metabolism	K15909;K15909;K15909;K15909;K15909;K15909
ENSG00000100099	426	379	397	1083	798	1072	881	6.41	7.02	7.49	14.16	15.07	14.13	12.7	6.97333	14.015	1.00705	9.86e-15	9.42e-14	HPS4	-	-	-
ENSG00000153956	1218	1105	1115	0	4	0	0	14.66	16.01	13.87	0	0.06	0	0	14.8467	0.015	-9.95096	1.05e-14	1e-13	CACNA2D1	Environmental Information Processing;Human Diseases;Organismal Systems;Organismal Systems;Human Diseases;Organismal Systems;Human Diseases	Signal transduction;Cardiovascular diseases;Endocrine system;Circulatory system;Cardiovascular diseases;Circulatory system;Cardiovascular diseases	K04858;K04858;K04858;K04858;K04858;K04858;K04858
ENSG00000154930	3	1	5	95	74	101	64	0.04	0.02	0.09	1.24	1.41	1.37	1.02	0.05	1.26	4.65535	1.07e-14	1.02e-13	ACSS1	Metabolism;Metabolism;Metabolism;Metabolism;Metabolism;Metabolism	Global and overview maps;Global and overview maps;Carbohydrate metabolism;Carbohydrate metabolism;Carbohydrate metabolism;Carbohydrate metabolism	K01895;K01895;K01895;K01895;K01895;K01895
ENSG00000167600	109	76	92	536	358	910	449	2.22	3.02	2.26	9.57	9.92	17.66	9.5	2.5	11.6625	2.22188	1.08e-14	1.03e-13	CYP2S1	Metabolism;Metabolism;Metabolism	Global and overview maps;Xenobiotics biodegradation and metabolism;Metabolism of cofactors and vitamins	K07420;K07420;K07420
ENSG00000120053	918	824	896	2490	1939	2881	2106	23.98	27.18	28.03	58.68	65.62	71.33	54.83	26.3967	62.615	1.24615	1.09e-14	1.03e-13	GOT1	Metabolism;Metabolism;Metabolism;Metabolism;Metabolism;Metabolism;Metabolism;Metabolism;Metabolism;Metabolism;Metabolism	Global and overview maps;Global and overview maps;Global and overview maps;Amino acid metabolism;Amino acid metabolism;Amino acid metabolism;Amino acid metabolism;Amino acid metabolism;Global and overview maps;Amino acid metabolism;Amino acid metabolism	K14454;K14454;K14454;K14454;K14454;K14454;K14454;K14454;K14454;K14454;K14454
ENSG00000119699	160	104	118	40	29	27	23	2.42	1.98	2.43	0.73	1	0.39	0.35	2.27667	0.6175	-1.88241	1.09e-14	1.03e-13	TGFB3	Human Diseases;Environmental Information Processing;Environmental Information Processing;Human Diseases;Human Diseases;Human Diseases;Human Diseases;Human Diseases;Human Diseases;Human Diseases;Cellular Processes;Environmental Information Processing;Human Diseases;Human Diseases;Environmental Information Processing;Cellular Processes;Human Diseases;Human Diseases;Human Diseases;Environmental Info…	Cancers;Signal transduction;Signaling molecules and interaction;Infectious diseases;Infectious diseases;Infectious diseases;Cancers;Cardiovascular diseases;Infectious diseases;Immune diseases;Cell growth and death;Signal transduction;Cancers;Infectious diseases;Signal transduction;Cell growth and death;Infectious diseases;Infectious diseases;Endocrine and metabolic diseases;Signal transduction;Ca…	K13377;K13377;K13377;K13377;K13377;K13377;K13377;K13377;K13377;K13377;K13377;K13377;K13377;K13377;K13377;K13377;K13377;K13377;K13377;K13377;K13377;K13377;K13377;K13377;K13377;K13377;K13377
ENSG00000154760	22	18	4	219	185	190	148	0.28	0.62	0.06	2.53	2.97	3.04	2.29	0.32	2.7075	3.08082	1.12e-14	1.07e-13	SLFN13	-	-	-
ENSG00000184985	17	6	3	223	290	1001	188	0.14	0.07	0.03	2.26	4.7	10.86	2.48	0.08	5.075	5.98726	1.13e-14	1.07e-13	SORCS2	-	-	-
ENSG00000122359	1695	1405	1519	4884	3925	6726	4278	35.11	40.86	40.49	95.3	108.07	135.8	93.51	38.82	108.17	1.47843	1.14e-14	1.08e-13	ANXA11	-	-	-
ENSG00000101098	77	69	49	0	0	0	0	0.79	0.84	0.57	0	0	0	0	0.733333	0.001	-9.51833	1.14e-14	1.09e-13	RIMS4	-	-	-
ENSG00000167363	123	91	69	0	0	1	0	4.56	4.26	3.07	0	0	0.04	0	3.96333	0.01	-8.63057	1.17e-14	1.11e-13	FN3K	-	-	-
ENSG00000110852	13	11	2	448	397	1060	109	0.49	0.47	0.08	13.82	17.62	35.04	3.77	0.346667	17.5625	5.66281	1.18e-14	1.12e-13	CLEC2B	Human Diseases	Infectious diseases	K10071
ENSG00000204946	309	239	235	89	87	71	89	3.73	3.66	3.39	1.23	1.82	1.13	1.2	3.59333	1.345	-1.41772	1.18e-14	1.12e-13	ZNF783	Human Diseases	Infectious diseases	K09228
ENSG00000101846	793	702	718	360	199	181	215	6.44	7.06	6.9	2.72	2.11	1.44	1.79	6.8	2.015	-1.75475	1.2e-14	1.14e-13	STS	Metabolism	Lipid metabolism	K01131
ENSG00000119698	2	0	1	185	121	113	127	0.15	0	0.02	2.24	2.1	1.52	1.94	0.0566667	1.95	5.10483	1.21e-14	1.15e-13	PPP4R4	-	-	-
ENSG00000153993	77	64	78	887	325	373	753	0.65	0.78	0.74	6.49	3.9	3.12	6.16	0.723333	4.9175	2.76519	1.22e-14	1.15e-13	SEMA3D	Organismal Systems	Development	K06840
ENSG00000157833	59	60	70	0	0	0	0	0.73	0.93	1.04	0	0	0	0	0.9	0.001	-9.81378	1.22e-14	1.16e-13	GAREM2	-	-	-
ENSG00000138738	99	86	77	0	0	1	0	1.67	1.66	1.48	0	0	0.02	0	1.60333	0.005	-8.32493	1.23e-14	1.17e-13	PRDM5	-	-	-
ENSG00000141424	7138	5646	4965	3023	1819	2084	2937	111.03	106.89	99.19	42.84	40.09	33.45	49.51	105.703	41.4725	-1.34979	1.26e-14	1.19e-13	SLC39A6	-	-	-
ENSG00000105726	1541	1121	1236	608	369	339	528	21.49	19.56	20.34	7.5	6.65	4.47	7.13	20.4633	6.4375	-1.66847	1.28e-14	1.21e-13	ATP13A1	-	-	-
ENSG00000179862	22	23	41	211	218	403	240	0.87	1.15	1.94	7.51	11.14	15.07	9.43	1.32	10.7875	3.03075	1.29e-14	1.22e-13	CITED4	-	-	-
ENSG00000185352	1751	1243	1074	0	4	0	0	12.04	10.82	8.81	0	0.04	0	0	10.5567	0.01	-10.0439	1.31e-14	1.24e-13	HS6ST3	Metabolism	Glycan biosynthesis and metabolism	K08103
ENSG00000011478	430	327	318	111	113	86	121	11.6	10.58	10	2.49	4.25	2.03	3.23	10.7267	3	-1.83817	1.35e-14	1.28e-13	QPCTL	-	-	-
ENSG00000141756	8065	5875	4742	0	9	0	1	176.64	171.41	133.75	0	0.33	0	0.02	160.6	0.0875	-10.8419	1.38e-14	1.3e-13	FKBP10	-	-	-
ENSG00000121900	159	148	168	699	583	1032	561	7.98	9.37	10.12	31.65	37.94	49.1	28.08	9.15667	36.6925	2.00259	1.39e-14	1.31e-13	TMEM54	-	-	-
ENSG00000164366	1559	1202	970	619	404	602	406	12.29	11.16	7.26	3.27	2.91	3.18	2.25	10.2367	2.9025	-1.81838	1.4e-14	1.32e-13	CCDC127	-	-	-
ENSG00000092841	19247	16124	13308	5017	4364	3876	6643	1436.37	1520.61	1199.76	341.99	425.61	267.07	501.59	1385.58	384.065	-1.85107	1.4e-14	1.32e-13	MYL6	Human Diseases;Cellular Processes;Organismal Systems;Organismal Systems	Infectious diseases;Cellular community - eukaryotes;Endocrine system;Circulatory system	K12751;K12751;K12751;K12751
ENSG00000146267	88	51	65	1	0	1	3	2.39	1.66	2.42	0.05	0	0.05	0.01	2.15667	0.0275	-6.29323	1.44e-14	1.35e-13	FAXC	-	-	-
ENSG00000185101	19	10	3	266	368	996	176	0.34	0.23	0.06	4.32	8.59	17.01	3.16	0.21	8.27	5.29943	1.54e-14	1.45e-13	ANO9	-	-	-
ENSG00000180318	67	52	61	0	0	0	0	2.6	2.55	2.83	0	0	0	0	2.66	0.001	-11.3772	1.56e-14	1.47e-13	ALX1	-	-	-
ENSG00000112186	482	409	457	252	195	209	230	10.49	11.88	11.21	4.97	5.28	4.23	4.52	11.1933	4.75	-1.23664	1.64e-14	1.54e-13	CAP2	-	-	-
ENSG00000135404	5336	4398	4077	2042	1641	2760	1874	297.53	304.91	265.49	101.59	114.7	143.28	103.1	289.31	115.668	-1.32263	1.66e-14	1.56e-13	CD63	Human Diseases;Cellular Processes	Cancers;Transport and catabolism	K06497;K06497
ENSG00000159842	2097	1589	1828	1032	770	1125	1141	26.68	24.32	28.26	11.6	12.1	13.1	13.72	26.42	12.63	-1.06478	1.67e-14	1.57e-13	ABR	-	-	-
ENSG00000172478	0	1	0	320	378	992	173	0	0.03	0	8.08	10.25	22.67	3.86	0.01	11.215	10.1312	1.67e-14	1.57e-13	MAB21L4	-	-	-
ENSG00000123119	70	61	51	0	0	0	0	0.71	0.79	0.62	0	0	0	0	0.706667	0.001	-9.46489	1.69e-14	1.59e-13	NECAB1	-	-	-
ENSG00000133805	60	44	45	313	255	572	257	0.83	0.75	1.24	4.08	4.72	7.69	3.82	0.94	5.0775	2.43339	1.73e-14	1.62e-13	AMPD3	Metabolism;Metabolism	Global and overview maps;Nucleotide metabolism	K01490;K01490
ENSG00000170500	103	104	68	0	1	0	0	0.46	0.5	0.47	0	0.03	0	0	0.476667	0.0075	-5.98995	1.77e-14	1.66e-13	LONRF2	-	-	-
ENSG00000103495	6354	5143	6679	3520	2372	3811	3329	177.89	179.69	207.11	90.28	86.17	94.77	85.31	188.23	89.1325	-1.07847	1.8e-14	1.68e-13	MAZ	-	-	-
ENSG00000228594	152	109	91	0	1	0	1	3.7	3.35	2.65	0	0.03	0	0.02	3.23333	0.0125	-8.01495	1.85e-14	1.73e-13	FNDC10	-	-	-
ENSG00000198929	16	14	5	143	85	134	95	0.23	0.22	0.11	2.28	1.69	2.21	1.65	0.186667	1.9575	3.39048	1.9e-14	1.78e-13	NOS1AP	Organismal Systems	Environmental adaptation	K16513
ENSG00000183077	372	293	296	170	133	170	169	23.52	23.99	22.74	9.67	8.55	9.54	9.42	23.4167	9.295	-1.33301	1.93e-14	1.8e-13	AFMID	Metabolism;Metabolism;Metabolism	Global and overview maps;Amino acid metabolism;Carbohydrate metabolism	K01432;K01432;K01432
ENSG00000110063	397	325	373	914	700	958	903	6.03	6.82	7.18	13.34	13.32	12.42	14.66	6.67667	13.435	1.0088	2.01e-14	1.87e-13	DCPS	Genetic Information Processing	Folding, sorting and degradation	K12584
ENSG00000150961	1987	1546	1178	808	578	720	596	26.12	26.34	18.67	10.09	9.82	9.33	7.84	23.71	9.27	-1.35485	2.12e-14	1.98e-13	SEC24D	Human Diseases;Genetic Information Processing	Infectious diseases;Folding, sorting and degradation	K14007;K14007
ENSG00000166889	1257	917	970	3103	2201	3733	2564	15.73	14.49	14.54	35.03	35.68	44.28	31.98	14.92	36.7425	1.3002	2.2e-14	2.05e-13	PATL1	Genetic Information Processing	Folding, sorting and degradation	K12617
ENSG00000204019	105	113	65	0	1	0	0	10.49	14.26	7.78	0	0.13	0	0	10.8433	0.0325	-8.38215	2.23e-14	2.08e-13	CT83	-	-	-
ENSG00000147255	119	82	67	0	1	0	0	2.11	1.73	1.31	0	0.02	0	0	1.71667	0.005	-8.42347	2.24e-14	2.09e-13	IGSF1	-	-	-
ENSG00000152061	177	166	133	875	535	1229	618	2.58	3.6	2.2	9.9	8.38	11.08	8.23	2.79333	9.3975	1.75029	2.25e-14	2.09e-13	RABGAP1L	-	-	-
ENSG00000131473	21410	17621	20540	7610	5673	3893	6445	267.65	278.9	310.31	85.28	91.19	47.62	79.02	285.62	75.7775	-1.91426	2.25e-14	2.09e-13	ACLY	Metabolism;Metabolism	Global and overview maps;Carbohydrate metabolism	K01648;K01648
ENSG00000151490	166	109	87	1	0	1	0	2.85	2.7	2.22	0.01	0	0.04	0	2.59	0.0125	-7.69488	2.34e-14	2.18e-13	PTPRO	-	-	-
ENSG00000169612	349	253	272	806	529	695	684	11.54	10.54	10.75	24.01	22.63	21.75	22.51	10.9433	22.725	1.05423	2.36e-14	2.19e-13	RAMAC	-	-	-
ENSG00000112655	1015	784	721	3587	2991	5590	2787	13.31	14.68	11.07	41.96	51.85	68.2	37.37	13.02	49.845	1.93672	2.36e-14	2.19e-13	PTK7	-	-	-
ENSG00000143149	841	628	788	1870	1397	1850	1830	16.12	15.2	18.09	32.33	34.69	33.6	34.95	16.47	33.8925	1.04113	2.39e-14	2.21e-13	ALDH9A1	Metabolism;Metabolism;Metabolism;Metabolism;Metabolism;Metabolism;Metabolism;Metabolism;Metabolism;Metabolism;Metabolism;Metabolism	Global and overview maps;Carbohydrate metabolism;Lipid metabolism;Amino acid metabolism;Amino acid metabolism;Amino acid metabolism;Lipid metabolism;Amino acid metabolism;Carbohydrate metabolism;Metabolism of other amino acids;Carbohydrate metabolism;Amino acid metabolism	K00149;K00149;K00149;K00149;K00149;K00149;K00149;K00149;K00149;K00149;K00149;K00149
ENSG00000108511	81	78	43	0	0	0	0	2.18	2.82	1.44	0	0	0	0	2.14667	0.001	-11.0679	2.48e-14	2.3e-13	HOXB6	-	-	-
ENSG00000204520	806	649	671	303	232	416	303	30.32	30.36	30.32	9.44	10.68	12.51	10.37	30.3333	10.75	-1.49657	2.55e-14	2.36e-13	MICA	Human Diseases	Infectious diseases	K07985
ENSG00000163040	74	61	82	11	8	13	6	3.15	2.96	3.86	0.41	0.35	0.55	0.22	3.32333	0.3825	-3.1191	2.61e-14	2.42e-13	CCDC74A	-	-	-
ENSG00000157613	110	73	72	0	0	0	1	2.13	1.78	1.67	0	0	0	0.02	1.86	0.005	-8.53916	2.62e-14	2.42e-13	CREB3L1	Environmental Information Processing;Human Diseases;Human Diseases;Organismal Systems;Human Diseases;Human Diseases;Environmental Information Processing;Human Diseases;Human Diseases;Environmental Information Processing;Human Diseases;Human Diseases;Organismal Systems;Organismal Systems;Organismal Systems;Organismal Systems;Environmental Information Processing;Organismal Systems;Organismal System…	Signal transduction;Infectious diseases;Neurodegenerative diseases;Environmental adaptation;Infectious diseases;Infectious diseases;Signal transduction;Cancers;Substance dependence;Signal transduction;Infectious diseases;Endocrine and metabolic diseases;Circulatory system;Endocrine system;Nervous system;Endocrine system;Signal transduction;Endocrine system;Nervous system;Signal transduction;Endoc…	K09048;K09048;K09048;K09048;K09048;K09048;K09048;K09048;K09048;K09048;K09048;K09048;K09048;K09048;K09048;K09048;K09048;K09048;K09048;K09048;K09048;K09048;K09048;K09048;K09048;K09048;K09048;K09048;K09048;K09048;K09048;K09048;K09048
ENSG00000147454	1544	1059	950	524	353	400	556	25.44	22.26	20.25	8.04	8.11	6.95	10.71	22.65	8.4525	-1.42206	2.7e-14	2.5e-13	SLC25A37	-	-	-
ENSG00000136153	2918	2335	3081	928	647	1155	520	55.37	56.74	71.16	11.88	12.6	16.79	7.33	61.09	12.15	-2.32998	2.71e-14	2.51e-13	LMO7	Cellular Processes	Cellular community - eukaryotes	K06084
ENSG00000266094	42	26	39	540	489	1456	254	0.59	0.49	0.67	6.84	8.99	19.43	3.77	0.583333	9.7575	4.06412	2.71e-14	2.51e-13	RASSF5	Human Diseases;Environmental Information Processing;Environmental Information Processing;Cellular Processes;Organismal Systems;Human Diseases	Cancers;Signal transduction;Signal transduction;Cell growth and death;Immune system;Cancers	K08015;K08015;K08015;K08015;K08015;K08015
[truncated: 3,325 more rows]
